# Supplementary material for: Alcohol abstinence and mortality in a general population sample of adults in Germany: A cohort study
Source: PLoS Med. 2021 Nov 2;18(11):e1003819. doi: 10.1371/journal.pmed.1003819 (PMC8562854; doi:10.1371/journal.pmed.1003819)
Supplement: S1 Data — (XLS) [file pmed.1003819.s002.xls]

## Sheet: Sheet1
31	5. Ja 5	male	10-11	39: 17-39	1	alive	1	0	8035	0	excell very good		3. 5	3. Auditc 5	6. audc4-5 eltd fs		2. former daily smoker	1
33	5. Ja 5	female	10-11	39: 17-39	1	alive	1	0	8035	0	good		1. 1-3	1. Auditc 1-3	4. audc1-3 cs>19	11. alm aud1 0 ard 0 acut 0 cs>19	4. cs daily 20-	2
29	5. Ja 5	female	12 or more	39: 17-39	1	alive	1	0	8035	0	excell very good		2. 4	2. Auditc 4	5. audc4-5 ns		0. never smoker	3
33	5. Ja 5	female	9 or less	39: 17-39	1	alive	1	0	8035	0	good		1. 1-3	1. Auditc 1-3	3. audc1-3 cs<20	9. alm aud1 0 ard 0 acut 0 cs<20	3. cs daily -19	4
39	5. Ja 5	male	9 or less	39: 17-39	1	alive	1	0	8035	0	good		1. 1-3	1. Auditc 1-3	4. audc1-3 cs>19	11. alm aud1 0 ard 0 acut 0 cs>19	4. cs daily 20-	5
53	5. Ja 5	female	9 or less	50: 50-64	1	alive	1	0	8035	0	fair poor		5. abstinent	13. Abs Ges weniger	21. aab Ges weniger	4. aab aud1 0 ard 0 acut 0 Ges wenig ns	0. never smoker	6
42	5. Ja 5	female	9 or less	40: 40-49	1	alive	1	0	8035	0	good		1. 1-3	1. Auditc 1-3	4. audc1-3 cs>19	11. alm aud1 0 ard 0 acut 0 cs>19	4. cs daily 20-	7
26	5. Ja 5	male	9 or less	39: 17-39	1	alive	1	0	8035	0	excell very good		3. 5	3. Auditc 5	8. audc 4-5 cs>19		4. cs daily 20-	8
44	5. Ja 5	female	10-11	40: 40-49	1	deceased	1	1	7610	0	fair poor	2. Krebs	1. 1-3	1. Auditc 1-3	2. audc1-3 eltd fs	5. alm aud1 0 ard 0 acut 0 eltd	1. ever ltd smoker	9
63	5. Ja 5	male	9 or less	50: 50-64	1	deceased	1	1	5698	0	good	1. HK	1. 1-3	1. Auditc 1-3	4. audc1-3 cs>19	13. alm aud1 1	4. cs daily 20-	10
45	1. Nein 1	male	10-11	40: 40-49	1	deceased	1	1	1842	0	good	1. HK	5. abstinent	6. Abs Gesh gut	14. aab Ges gut	2. aab aud1 0 ard 0 acut 0 Ges gut ns	0. never smoker	11
61	5. Ja 5	female	10-11	50: 50-64	1	alive	1	0	8035	0	excell very good		2. 4	2. Auditc 4	6. audc4-5 eltd fs		1. ever ltd smoker	12
45	5. Ja 5	female	10-11	40: 40-49	1	alive	1	0	8035	0	good		1. 1-3	1. Auditc 1-3	2. audc1-3 eltd fs	15. alm aud1 0 ard 1	1. ever ltd smoker	13
34	5. Ja 5	male	12 or more	39: 17-39	1	alive	1	0	8035	0	good		1. 1-3	1. Auditc 1-3	4. audc1-3 cs>19	11. alm aud1 0 ard 0 acut 0 cs>19	4. cs daily 20-	14
37	5. Ja 5	male	12 or more	39: 17-39	1	alive	1	0	8035	0	fair poor		1. 1-3	1. Auditc 1-3	3. audc1-3 cs<20	13. alm aud1 1	3. cs daily -19	15
49	5. Ja 5	female	10-11	40: 40-49	1	alive	1	0	8035	0	fair poor		1. 1-3	1. Auditc 1-3	2. audc1-3 eltd fs	5. alm aud1 0 ard 0 acut 0 eltd	1. ever ltd smoker	16
57	5. Ja 5	female	9 or less	50: 50-64	1	alive	1	0	8035	0	excell very good		1. 1-3	1. Auditc 1-3	4. audc1-3 cs>19	11. alm aud1 0 ard 0 acut 0 cs>19	4. cs daily 20-	17
28	5. Ja 5	male	10-11	39: 17-39	1	alive	1	0	8035	0	excell very good		1. 1-3	1. Auditc 1-3	2. audc1-3 eltd fs	13. alm aud1 1	1. ever ltd smoker	18
25	5. Ja 5	male	10-11	39: 17-39	1	alive	1	0	8035	0	good		2. 4	2. Auditc 4	6. audc4-5 eltd fs		1. ever ltd smoker	19
46	5. Ja 5	male	9 or less	40: 40-49	1	deceased	1	1	3688	0	excell very good	1. HK	2. 4	2. Auditc 4	6. audc4-5 eltd fs		2. former daily smoker	20
46	5. Ja 5	male	10-11	40: 40-49	1	alive	1	0	8035	0	good		3. 5	3. Auditc 5	8. audc 4-5 cs>19		4. cs daily 20-	21
58	5. Ja 5	male	9 or less	50: 50-64	1	alive	1	0	8035	0	fair poor		1. 1-3	1. Auditc 1-3	1. audc1-3 ns	3. alm aud1 0 ard 0 acut 0 Ges wenig ns	0. never smoker	22
44	5. Ja 5	female	10-11	40: 40-49	1	deceased	1	1	4369	0	excell very good	2. Krebs	1. 1-3	1. Auditc 1-3	3. audc1-3 cs<20	9. alm aud1 0 ard 0 acut 0 cs<20	3. cs daily -19	23
23	5. Ja 5	female	12 or more	39: 17-39	1	alive	1	0	8035	0	good		1. 1-3	1. Auditc 1-3	2. audc1-3 eltd fs	5. alm aud1 0 ard 0 acut 0 eltd	1. ever ltd smoker	24
31	5. Ja 5	male	9 or less	39: 17-39	1	alive	1	0	8035	0	good		3. 5	3. Auditc 5	8. audc 4-5 cs>19		4. cs daily 20-	25
63	5. Ja 5	female	9 or less	50: 50-64	1	alive	1	0	8035	0	good		1. 1-3	1. Auditc 1-3	2. audc1-3 eltd fs	7. alm aud1 0 ard 0 acut 0 fs	2. former daily smoker	26
25	5. Ja 5	male	9 or less	39: 17-39	1	alive	1	0	8035	0	good		1. 1-3	1. Auditc 1-3	2. audc1-3 eltd fs	7. alm aud1 0 ard 0 acut 0 fs	2. former daily smoker	27
35	5. Ja 5	female	12 or more	39: 17-39	1	alive	1	0	8035	0	good		5. abstinent	8. Abs ARD	16. aab ARD	16. aab aud1 0 ard 1	4. cs daily 20-	28
25	5. Ja 5	male	12 or more	39: 17-39	1	deceased	1	1	3796	0	good	1. HK	3. 5	3. Auditc 5	6. audc4-5 eltd fs		2. former daily smoker	29
20	5. Ja 5	female	9 or less	39: 17-39	1	alive	1	0	8035	0	excell very good		1. 1-3	1. Auditc 1-3	3. audc1-3 cs<20	9. alm aud1 0 ard 0 acut 0 cs<20	3. cs daily -19	30
18	5. Ja 5	male	10-11	39: 17-39	1	alive	1	0	8035	0	good		2. 4	2. Auditc 4	7. audc4-5 cs<20		3. cs daily -19	31
23	5. Ja 5	male	10-11	39: 17-39	1	alive	1	0	8035	0	excell very good		4. 6-7	4. Auditc 6-7	11. audc6-7 cs>19		4. cs daily 20-	32
57	5. Ja 5	male	10-11	50: 50-64	1	alive	1	0	8035	0	excell very good		1. 1-3	1. Auditc 1-3	2. audc1-3 eltd fs	7. alm aud1 0 ard 0 acut 0 fs	2. former daily smoker	33
33	5. Ja 5	male	10-11	39: 17-39	1	alive	1	0	8035	0	excell very good		1. 1-3	1. Auditc 1-3	2. audc1-3 eltd fs	5. alm aud1 0 ard 0 acut 0 eltd	1. ever ltd smoker	34
50	5. Ja 5	female	9 or less	50: 50-64	1	alive	1	0	8035	0	good		1. 1-3	1. Auditc 1-3	2. audc1-3 eltd fs	15. alm aud1 0 ard 1	2. former daily smoker	35
29	5. Ja 5	male	10-11	39: 17-39	1	alive	1	0	8035	0	excell very good		1. 1-3	1. Auditc 1-3	3. audc1-3 cs<20	9. alm aud1 0 ard 0 acut 0 cs<20	3. cs daily -19	36
61	5. Ja 5	male	10-11	50: 50-64	1	alive	1	0	8035	0	good		4. 6-7	4. Auditc 6-7	9. audc6-7 ns eltd fs		1. ever ltd smoker	37
49	5. Ja 5	male	9 or less	40: 40-49	1	deceased	1	1	7080	0	good	1. HK	2. 4	2. Auditc 4	6. audc4-5 eltd fs		1. ever ltd smoker	38
22	5. Ja 5	male	10-11	39: 17-39	1	alive	1	0	8035	0	excell very good		1. 1-3	1. Auditc 1-3	4. audc1-3 cs>19	13. alm aud1 1	4. cs daily 20-	39
58	1. Nein 1	female	9 or less	50: 50-64	1	alive	1	0	8035	0	good		5. abstinent	6. Abs Gesh gut	14. aab Ges gut	2. aab aud1 0 ard 0 acut 0 Ges gut ns	0. never smoker	40
52	5. Ja 5	male	10-11	50: 50-64	1	alive	1	0	8035	0	excell very good		3. 5	3. Auditc 5	6. audc4-5 eltd fs		2. former daily smoker	41
43	5. Ja 5	male	10-11	40: 40-49	1	alive	1	0	8035	0	good		4. 6-7	4. Auditc 6-7	11. audc6-7 cs>19		4. cs daily 20-	42
30	5. Ja 5	female	9 or less	39: 17-39	1	alive	1	0	8035	0	fair poor		5. abstinent	11. Abs cs<20	19. aab cs<20	10. aab aud1 0 ard 0 acut 0 cs<20	3. cs daily -19	43
24	5. Ja 5	female	12 or more	39: 17-39	1	alive	1	0	8035	0	good		4. 6-7	4. Auditc 6-7	9. audc6-7 ns eltd fs		1. ever ltd smoker	44
56	5. Ja 5	male	9 or less	50: 50-64	1	deceased	1	1	4683	0	excell very good	2. Krebs	1. 1-3	1. Auditc 1-3	4. audc1-3 cs>19	11. alm aud1 0 ard 0 acut 0 cs>19	4. cs daily 20-	45
28	5. Ja 5	male	9 or less	39: 17-39	1	alive	1	0	8035	0	excell very good		1. 1-3	1. Auditc 1-3	2. audc1-3 eltd fs	13. alm aud1 1	1. ever ltd smoker	46
42	5. Ja 5	male	12 or more	40: 40-49	1	alive	1	0	8035	0	fair poor		3. 5	3. Auditc 5	6. audc4-5 eltd fs		1. ever ltd smoker	47
42	5. Ja 5	male	12 or more	40: 40-49	1	alive	1	0	8035	0	good		1. 1-3	1. Auditc 1-3	2. audc1-3 eltd fs	5. alm aud1 0 ard 0 acut 0 eltd	1. ever ltd smoker	48
36	5. Ja 5	female	9 or less	39: 17-39	1	alive	1	0	8035	0	excell very good		1. 1-3	1. Auditc 1-3	3. audc1-3 cs<20	9. alm aud1 0 ard 0 acut 0 cs<20	3. cs daily -19	49
27	5. Ja 5	female	12 or more	39: 17-39	1	alive	1	0	8035	0	good		1. 1-3	1. Auditc 1-3	2. audc1-3 eltd fs	5. alm aud1 0 ard 0 acut 0 eltd	1. ever ltd smoker	50
40	5. Ja 5	female	12 or more	40: 40-49	1	alive	1	0	8035	0	excell very good		3. 5	3. Auditc 5	6. audc4-5 eltd fs		1. ever ltd smoker	51
28	5. Ja 5	male	12 or more	39: 17-39	1	alive	1	0	8035	0	good		3. 5	3. Auditc 5	6. audc4-5 eltd fs		1. ever ltd smoker	52
42	5. Ja 5	male	10-11	40: 40-49	1	alive	1	0	8035	0	excell very good		1. 1-3	1. Auditc 1-3	2. audc1-3 eltd fs	7. alm aud1 0 ard 0 acut 0 fs	2. former daily smoker	53
61	5. Ja 5	female	9 or less	50: 50-64	1	alive	1	0	8035	0	good		1. 1-3	1. Auditc 1-3	2. audc1-3 eltd fs	5. alm aud1 0 ard 0 acut 0 eltd	1. ever ltd smoker	54
40	5. Ja 5	male	9 or less	40: 40-49	1	alive	1	0	8035	0	excell very good		3. 5	3. Auditc 5	8. audc 4-5 cs>19		4. cs daily 20-	55
37	5. Ja 5	female	9 or less	39: 17-39	1	deceased	1	1	6661	0	fair poor	3. Aerodigest	1. 1-3	1. Auditc 1-3	3. audc1-3 cs<20	9. alm aud1 0 ard 0 acut 0 cs<20	3. cs daily -19	56
27	5. Ja 5	male	9 or less	39: 17-39	1	alive	1	0	8035	0	excell very good		1. 1-3	1. Auditc 1-3	2. audc1-3 eltd fs	13. alm aud1 1	2. former daily smoker	57
25	5. Ja 5	female	12 or more	39: 17-39	1	alive	1	0	8035	0	excell very good		1. 1-3	1. Auditc 1-3	2. audc1-3 eltd fs	5. alm aud1 0 ard 0 acut 0 eltd	1. ever ltd smoker	58
33	5. Ja 5	male	9 or less	39: 17-39	1	deceased	1	1	719	0	good	7. ohn TB	2. 4	2. Auditc 4	6. audc4-5 eltd fs		2. former daily smoker	59
55	5. Ja 5	female	9 or less	50: 50-64	1	alive	1	0	8035	0	good		1. 1-3	1. Auditc 1-3	3. audc1-3 cs<20	9. alm aud1 0 ard 0 acut 0 cs<20	3. cs daily -19	60
40	5. Ja 5	male	9 or less	40: 40-49	1	alive	1	0	8035	0	excell very good		2. 4	2. Auditc 4	7. audc4-5 cs<20		3. cs daily -19	61
61	5. Ja 5	male	9 or less	50: 50-64	1	deceased	1	1	2578	0	good	1. HK	1. 1-3	1. Auditc 1-3	2. audc1-3 eltd fs	7. alm aud1 0 ard 0 acut 0 fs	2. former daily smoker	62
59	5. Ja 5	male	9 or less	50: 50-64	1	deceased	1	1	2285	0	excell very good	2. Krebs	4. 6-7	4. Auditc 6-7	11. audc6-7 cs>19		4. cs daily 20-	63
34	5. Ja 5	female	12 or more	39: 17-39	1	alive	1	0	8035	0	excell very good		1. 1-3	1. Auditc 1-3	2. audc1-3 eltd fs	5. alm aud1 0 ard 0 acut 0 eltd	1. ever ltd smoker	64
38	5. Ja 5	female	12 or more	39: 17-39	1	alive	1	0	8035	0	good		5. abstinent	12. Abs fs	20. aab fs	8. aab aud1 0 ard 0 acut 0 fs	2. former daily smoker	65
40	5. Ja 5	male	9 or less	40: 40-49	1	deceased	1	1	637	0	fair poor	7. ohn TB	2. 4	2. Auditc 4	8. audc 4-5 cs>19		4. cs daily 20-	66
24	5. Ja 5	female	10-11	39: 17-39	1	alive	1	0	8035	0	excell very good		1. 1-3	1. Auditc 1-3	1. audc1-3 ns	1. alm aud1 0 ard 0 acut 0 Ges gut ns	0. never smoker	67
33	5. Ja 5	female	10-11	39: 17-39	1	alive	1	0	8035	0	excell very good		1. 1-3	1. Auditc 1-3	4. audc1-3 cs>19	11. alm aud1 0 ard 0 acut 0 cs>19	4. cs daily 20-	68
24	5. Ja 5	male	12 or more	39: 17-39	1	alive	1	0	8035	0	good		2. 4	2. Auditc 4	6. audc4-5 eltd fs		1. ever ltd smoker	69
58	5. Ja 5	male	12 or more	50: 50-64	1	alive	1	0	8035	0	good		4. 6-7	4. Auditc 6-7	9. audc6-7 ns eltd fs		2. former daily smoker	70
55	5. Ja 5	male	12 or more	50: 50-64	1	alive	1	0	8035	0	excell very good		5. abstinent	6. Abs Gesh gut	14. aab Ges gut	2. aab aud1 0 ard 0 acut 0 Ges gut ns	0. never smoker	71
31	5. Ja 5	male	10-11	39: 17-39	1	alive	1	0	8035	0	excell very good		3. 5	3. Auditc 5	8. audc 4-5 cs>19		4. cs daily 20-	72
60	5. Ja 5	male	10-11	50: 50-64	1	alive	1	0	8035	0	good		3. 5	3. Auditc 5	6. audc4-5 eltd fs		1. ever ltd smoker	73
26	5. Ja 5	male	9 or less	39: 17-39	1	alive	1	0	8035	0	excell very good		3. 5	3. Auditc 5	8. audc 4-5 cs>19		4. cs daily 20-	74
39	5. Ja 5	male	12 or more	39: 17-39	1	alive	1	0	8035	0	fair poor		6. 8-12	5. Auditc 8-12	12. audc8-12 ns eltd fs		2. former daily smoker	75
18	5. Ja 5	female	10-11	39: 17-39	1	alive	1	0	8035	0	excell very good		1. 1-3	1. Auditc 1-3	3. audc1-3 cs<20	9. alm aud1 0 ard 0 acut 0 cs<20	3. cs daily -19	76
50	5. Ja 5	female	10-11	50: 50-64	1	alive	1	0	8035	0	excell very good		2. 4	2. Auditc 4	8. audc 4-5 cs>19		4. cs daily 20-	77
43	5. Ja 5	female	10-11	40: 40-49	1	alive	1	0	8035	0	good		3. 5	3. Auditc 5	6. audc4-5 eltd fs		1. ever ltd smoker	78
25	5. Ja 5	male	12 or more	39: 17-39	1	alive	1	0	8035	0	good		1. 1-3	1. Auditc 1-3	4. audc1-3 cs>19	11. alm aud1 0 ard 0 acut 0 cs>19	4. cs daily 20-	79
62	5. Ja 5	male	9 or less	50: 50-64	1	deceased	1	1	7020	0	fair poor	3. Aerodigest	1. 1-3	1. Auditc 1-3	1. audc1-3 ns	3. alm aud1 0 ard 0 acut 0 Ges wenig ns	0. never smoker	80
52	5. Ja 5	male	12 or more	50: 50-64	1	alive	1	0	8035	0	excell very good		1. 1-3	1. Auditc 1-3	1. audc1-3 ns	1. alm aud1 0 ard 0 acut 0 Ges gut ns	0. never smoker	81
54	5. Ja 5	female	10-11	50: 50-64	1	alive	1	0	8035	0	excell very good		1. 1-3	1. Auditc 1-3	1. audc1-3 ns	1. alm aud1 0 ard 0 acut 0 Ges gut ns	0. never smoker	82
63	5. Ja 5	female	9 or less	50: 50-64	1	alive	1	0	8035	0	good		5. abstinent	6. Abs Gesh gut	14. aab Ges gut	6. aab aud1 0 ard 0 acut 0 eltd	1. ever ltd smoker	83
18	5. Ja 5	female	10-11	39: 17-39	1	alive	1	0	8035	0	good		2. 4	2. Auditc 4	8. audc 4-5 cs>19		4. cs daily 20-	84
44	5. Ja 5	male	10-11	40: 40-49	1	alive	1	0	8035	0	excell very good		1. 1-3	1. Auditc 1-3	2. audc1-3 eltd fs	5. alm aud1 0 ard 0 acut 0 eltd	1. ever ltd smoker	85
21	5. Ja 5	male	10-11	39: 17-39	1	alive	1	0	8035	0	good		1. 1-3	1. Auditc 1-3	3. audc1-3 cs<20	9. alm aud1 0 ard 0 acut 0 cs<20	3. cs daily -19	86
47	5. Ja 5	male	10-11	40: 40-49	1	alive	1	0	8035	0	good		2. 4	2. Auditc 4	6. audc4-5 eltd fs		2. former daily smoker	87
57	5. Ja 5	male	10-11	50: 50-64	1	deceased	1	1	4826	0	excell very good	3. Aerodigest	3. 5	3. Auditc 5	8. audc 4-5 cs>19		4. cs daily 20-	88
46	5. Ja 5	male	9 or less	40: 40-49	1	alive	1	0	8035	0	fair poor		1. 1-3	1. Auditc 1-3	2. audc1-3 eltd fs	5. alm aud1 0 ard 0 acut 0 eltd	1. ever ltd smoker	89
30	5. Ja 5	female	10-11	39: 17-39	1	alive	1	0	8035	0	good		1. 1-3	1. Auditc 1-3	3. audc1-3 cs<20	9. alm aud1 0 ard 0 acut 0 cs<20	3. cs daily -19	90
61	5. Ja 5	male	10-11	50: 50-64	1	alive	1	0	8035	0	good		1. 1-3	1. Auditc 1-3	2. audc1-3 eltd fs	7. alm aud1 0 ard 0 acut 0 fs	2. former daily smoker	91
59	5. Ja 5	female	9 or less	50: 50-64	1	alive	1	0	8035	0	good		1. 1-3	1. Auditc 1-3	3. audc1-3 cs<20	9. alm aud1 0 ard 0 acut 0 cs<20	3. cs daily -19	92
62	5. Ja 5	male	9 or less	50: 50-64	1	deceased	1	1	5398	0	fair poor	2. Krebs	1. 1-3	1. Auditc 1-3	4. audc1-3 cs>19	13. alm aud1 1	4. cs daily 20-	93
43	5. Ja 5	female	12 or more	40: 40-49	1	alive	1	0	8035	0	excell very good		1. 1-3	1. Auditc 1-3	1. audc1-3 ns	1. alm aud1 0 ard 0 acut 0 Ges gut ns	0. never smoker	94
37	5. Ja 5	female	9 or less	39: 17-39	1	alive	1	0	8035	0	excell very good		4. 6-7	4. Auditc 6-7	9. audc6-7 ns eltd fs		2. former daily smoker	95
62	5. Ja 5	female	10-11	50: 50-64	1	deceased	1	1	6329	0	good	2. Krebs	5. abstinent	6. Abs Gesh gut	14. aab Ges gut	2. aab aud1 0 ard 0 acut 0 Ges gut ns	0. never smoker	96
53	5. Ja 5	female	9 or less	50: 50-64	1	alive	1	0	8035	0	good		2. 4	2. Auditc 4	6. audc4-5 eltd fs		2. former daily smoker	97
55	5. Ja 5	female	10-11	50: 50-64	1	alive	1	0	8035	0	excell very good		4. 6-7	4. Auditc 6-7	9. audc6-7 ns eltd fs		2. former daily smoker	98
64	5. Ja 5	male	12 or more	50: 50-64	1	deceased	1	1	6225	0	good	2. Krebs	3. 5	3. Auditc 5	5. audc4-5 ns		0. never smoker	99
62	5. Ja 5	male	12 or more	50: 50-64	1	alive	1	0	8035	0	fair poor		2. 4	2. Auditc 4	6. audc4-5 eltd fs		2. former daily smoker	100
43	5. Ja 5	male	10-11	40: 40-49	1	deceased	1	1	4322	0	good	1. HK	2. 4	2. Auditc 4	6. audc4-5 eltd fs		2. former daily smoker	101
30	5. Ja 5	male	9 or less	39: 17-39	1	alive	1	0	8035	0	good		1. 1-3	1. Auditc 1-3	4. audc1-3 cs>19	11. alm aud1 0 ard 0 acut 0 cs>19	4. cs daily 20-	102
42	5. Ja 5	male	9 or less	40: 40-49	1	alive	1	0	8035	0	good		1. 1-3	1. Auditc 1-3	4. audc1-3 cs>19	11. alm aud1 0 ard 0 acut 0 cs>19	4. cs daily 20-	103
64	1. Nein 1	male	9 or less	50: 50-64	1	alive	1	0	8035	0	excell very good		5. abstinent	6. Abs Gesh gut	14. aab Ges gut	2. aab aud1 0 ard 0 acut 0 Ges gut ns	0. never smoker	104
56	5. Ja 5	female	12 or more	50: 50-64	1	alive	1	0	8035	0	good		4. 6-7	4. Auditc 6-7	9. audc6-7 ns eltd fs		2. former daily smoker	105
63	5. Ja 5	female	10-11	50: 50-64	1	alive	1	0	8035	0	fair poor		1. 1-3	1. Auditc 1-3	2. audc1-3 eltd fs	5. alm aud1 0 ard 0 acut 0 eltd	1. ever ltd smoker	106
56	5. Ja 5	male	9 or less	50: 50-64	1	alive	1	0	8035	0	good		1. 1-3	1. Auditc 1-3	2. audc1-3 eltd fs	5. alm aud1 0 ard 0 acut 0 eltd	1. ever ltd smoker	107
37	5. Ja 5	female	9 or less	39: 17-39	1	alive	1	0	8035	0	fair poor		1. 1-3	1. Auditc 1-3	3. audc1-3 cs<20	9. alm aud1 0 ard 0 acut 0 cs<20	3. cs daily -19	108
49	5. Ja 5	female	10-11	40: 40-49	1	alive	1	0	8035	0	fair poor		2. 4	2. Auditc 4	5. audc4-5 ns		0. never smoker	109
34	5. Ja 5	male	10-11	39: 17-39	1	alive	1	0	8035	0	good		1. 1-3	1. Auditc 1-3	4. audc1-3 cs>19	11. alm aud1 0 ard 0 acut 0 cs>19	4. cs daily 20-	110
41	5. Ja 5	female	12 or more	40: 40-49	1	alive	1	0	8035	0	good		1. 1-3	1. Auditc 1-3	2. audc1-3 eltd fs	5. alm aud1 0 ard 0 acut 0 eltd	1. ever ltd smoker	111
49	5. Ja 5	male	9 or less	40: 40-49	1	alive	1	0	8035	0	good		1. 1-3	1. Auditc 1-3	3. audc1-3 cs<20	9. alm aud1 0 ard 0 acut 0 cs<20	3. cs daily -19	112
27	5. Ja 5	male	12 or more	39: 17-39	1	alive	1	0	8035	0	excell very good		1. 1-3	1. Auditc 1-3	2. audc1-3 eltd fs	5. alm aud1 0 ard 0 acut 0 eltd	1. ever ltd smoker	113
26	5. Ja 5	female	9 or less	39: 17-39	1	alive	1	0	8035	0	excell very good		2. 4	2. Auditc 4	8. audc 4-5 cs>19		4. cs daily 20-	114
53	5. Ja 5	female	9 or less	50: 50-64	1	alive	1	0	8035	0	good		3. 5	3. Auditc 5	6. audc4-5 eltd fs		2. former daily smoker	115
31	5. Ja 5	male	9 or less	39: 17-39	1	alive	1	0	8035	0	good		2. 4	2. Auditc 4	8. audc 4-5 cs>19		4. cs daily 20-	116
41	5. Ja 5	male	10-11	40: 40-49	1	alive	1	0	8035	0	good		3. 5	3. Auditc 5	8. audc 4-5 cs>19		4. cs daily 20-	117
60	5. Ja 5	male	9 or less	50: 50-64	1	deceased	1	1	1365	0	fair poor	1. HK	1. 1-3	1. Auditc 1-3	2. audc1-3 eltd fs	5. alm aud1 0 ard 0 acut 0 eltd	1. ever ltd smoker	118
19	5. Ja 5	male	9 or less	39: 17-39	1	alive	1	0	8035	0	good		2. 4	2. Auditc 4	5. audc4-5 ns		0. never smoker	119
54	5. Ja 5	female	9 or less	50: 50-64	1	deceased	1	1	5631	0	good	1. HK	1. 1-3	1. Auditc 1-3	3. audc1-3 cs<20	13. alm aud1 1	3. cs daily -19	120
50	5. Ja 5	female	9 or less	50: 50-64	1	alive	1	0	8035	0	excell very good		1. 1-3	1. Auditc 1-3	2. audc1-3 eltd fs	17. alm aud1 0 ard 0 acut 1	1. ever ltd smoker	121
39	5. Ja 5	male	9 or less	39: 17-39	1	alive	1	0	8035	0	good		2. 4	2. Auditc 4	8. audc 4-5 cs>19		4. cs daily 20-	122
21	5. Ja 5	male	10-11	39: 17-39	1	alive	1	0	8035	0	excell very good		2. 4	2. Auditc 4	8. audc 4-5 cs>19		4. cs daily 20-	123
19	5. Ja 5	female	9 or less	39: 17-39	1	alive	1	0	8035	0	fair poor		5. abstinent	12. Abs fs	20. aab fs	8. aab aud1 0 ard 0 acut 0 fs	2. former daily smoker	124
59	5. Ja 5	male	9 or less	50: 50-64	1	alive	1	0	8035	0	good		1. 1-3	1. Auditc 1-3	2. audc1-3 eltd fs	7. alm aud1 0 ard 0 acut 0 fs	2. former daily smoker	125
21	5. Ja 5	female	10-11	39: 17-39	1	alive	1	0	8035	0	excell very good		1. 1-3	1. Auditc 1-3	1. audc1-3 ns	1. alm aud1 0 ard 0 acut 0 Ges gut ns	0. never smoker	126
34	5. Ja 5	female	9 or less	39: 17-39	1	alive	1	0	8035	0	good		4. 6-7	4. Auditc 6-7	10. audc6-7 cs<20		3. cs daily -19	127
44	5. Ja 5	female	10-11	40: 40-49	1	deceased	1	1	5997	0	fair poor	2. Krebs	1. 1-3	1. Auditc 1-3	4. audc1-3 cs>19	11. alm aud1 0 ard 0 acut 0 cs>19	4. cs daily 20-	128
29	5. Ja 5	male	9 or less	39: 17-39	1	alive	1	0	8035	0	good		1. 1-3	1. Auditc 1-3	2. audc1-3 eltd fs	5. alm aud1 0 ard 0 acut 0 eltd	1. ever ltd smoker	129
56	5. Ja 5	male	12 or more	50: 50-64	1	alive	1	0	8035	0	excell very good		1. 1-3	1. Auditc 1-3	2. audc1-3 eltd fs	13. alm aud1 1	1. ever ltd smoker	130
33	5. Ja 5	female	10-11	39: 17-39	1	alive	1	0	8035	0	excell very good		2. 4	2. Auditc 4	8. audc 4-5 cs>19		4. cs daily 20-	131
49	5. Ja 5	female	9 or less	40: 40-49	1	deceased	1	1	5424	0	good	2. Krebs	1. 1-3	1. Auditc 1-3	2. audc1-3 eltd fs	5. alm aud1 0 ard 0 acut 0 eltd	1. ever ltd smoker	132
32	5. Ja 5	female	10-11	39: 17-39	1	alive	1	0	8035	0	excell very good		1. 1-3	1. Auditc 1-3	2. audc1-3 eltd fs	7. alm aud1 0 ard 0 acut 0 fs	2. former daily smoker	133
48	5. Ja 5	male	12 or more	40: 40-49	1	alive	1	0	8035	0	good		2. 4	2. Auditc 4	6. audc4-5 eltd fs		1. ever ltd smoker	134
19	5. Ja 5	female	10-11	39: 17-39	1	alive	1	0	8035	0	good		4. 6-7	4. Auditc 6-7	10. audc6-7 cs<20		3. cs daily -19	135
50	5. Ja 5	female	10-11	50: 50-64	1	alive	1	0	8035	0	good		1. 1-3	1. Auditc 1-3	2. audc1-3 eltd fs	5. alm aud1 0 ard 0 acut 0 eltd	1. ever ltd smoker	136
17	5. Ja 5	male	9 or less	39: 17-39	1	alive	1	0	8035	0	excell very good		5. abstinent	11. Abs cs<20	19. aab cs<20	10. aab aud1 0 ard 0 acut 0 cs<20	3. cs daily -19	137
42	5. Ja 5	female	9 or less	40: 40-49	1	deceased	1	1	6668	0	good	1. HK	1. 1-3	1. Auditc 1-3	1. audc1-3 ns	1. alm aud1 0 ard 0 acut 0 Ges gut ns	0. never smoker	138
46	5. Ja 5	male	10-11	40: 40-49	1	alive	1	0	8035	0	excell very good		1. 1-3	1. Auditc 1-3	4. audc1-3 cs>19	11. alm aud1 0 ard 0 acut 0 cs>19	4. cs daily 20-	139
41	5. Ja 5	female	12 or more	40: 40-49	1	alive	1	0	8035	0	fair poor		1. 1-3	1. Auditc 1-3	2. audc1-3 eltd fs	17. alm aud1 0 ard 0 acut 1	1. ever ltd smoker	140
43	5. Ja 5	male	10-11	40: 40-49	1	alive	1	0	8035	0	excell very good		3. 5	3. Auditc 5	8. audc 4-5 cs>19		4. cs daily 20-	141
37	5. Ja 5	male	9 or less	39: 17-39	1	alive	1	0	8035	0	excell very good		6. 8-12	5. Auditc 8-12	13. audc8-12 cs		4. cs daily 20-	142
52	5. Ja 5	female	9 or less	50: 50-64	1	deceased	1	1	3011	0	fair poor	1. HK	5. abstinent	8. Abs ARD	16. aab ARD	16. aab aud1 0 ard 1	2. former daily smoker	143
37	5. Ja 5	male	9 or less	39: 17-39	1	deceased	1	1	1640	0	excell very good	4. akut	3. 5	3. Auditc 5	8. audc 4-5 cs>19		4. cs daily 20-	144
28	5. Ja 5	female	10-11	39: 17-39	1	alive	1	0	8035	0	good		2. 4	2. Auditc 4	8. audc 4-5 cs>19		4. cs daily 20-	145
57	5. Ja 5	female	9 or less	50: 50-64	1	alive	1	0	8035	0	good		6. 8-12	5. Auditc 8-12	13. audc8-12 cs		3. cs daily -19	146
45	5. Ja 5	male	12 or more	40: 40-49	1	deceased	1	1	2440	0	good	4. akut	2. 4	2. Auditc 4	8. audc 4-5 cs>19		4. cs daily 20-	147
41	5. Ja 5	male	10-11	40: 40-49	1	alive	1	0	8035	0	good		2. 4	2. Auditc 4	5. audc4-5 ns		0. never smoker	148
35	5. Ja 5	male	12 or more	39: 17-39	1	alive	1	0	8035	0	excell very good		1. 1-3	1. Auditc 1-3	2. audc1-3 eltd fs	13. alm aud1 1	1. ever ltd smoker	149
22	5. Ja 5	male	9 or less	39: 17-39	1	alive	1	0	8035	0	excell very good		4. 6-7	4. Auditc 6-7	10. audc6-7 cs<20		3. cs daily -19	150
36	5. Ja 5	female	10-11	39: 17-39	1	alive	1	0	8035	0	fair poor		2. 4	2. Auditc 4	6. audc4-5 eltd fs		1. ever ltd smoker	151
36	5. Ja 5	male	10-11	39: 17-39	1	alive	1	0	8035	0	good		3. 5	3. Auditc 5	8. audc 4-5 cs>19		4. cs daily 20-	152
40	5. Ja 5	male	9 or less	40: 40-49	1	alive	1	0	8035	0	good		1. 1-3	1. Auditc 1-3	2. audc1-3 eltd fs	5. alm aud1 0 ard 0 acut 0 eltd	1. ever ltd smoker	153
34	5. Ja 5	male	10-11	39: 17-39	1	alive	1	0	8035	0	good		2. 4	2. Auditc 4	6. audc4-5 eltd fs		1. ever ltd smoker	154
31	5. Ja 5	female	10-11	39: 17-39	1	alive	1	0	8035	0	good		4. 6-7	4. Auditc 6-7	10. audc6-7 cs<20		3. cs daily -19	155
53	5. Ja 5	female	10-11	50: 50-64	1	deceased	1	1	4968	0	fair poor	2. Krebs	1. 1-3	1. Auditc 1-3	2. audc1-3 eltd fs	17. alm aud1 0 ard 0 acut 1	2. former daily smoker	156
62	5. Ja 5	female	10-11	50: 50-64	1	alive	1	0	8035	0	good		1. 1-3	1. Auditc 1-3	3. audc1-3 cs<20	9. alm aud1 0 ard 0 acut 0 cs<20	3. cs daily -19	157
61	5. Ja 5	female	9 or less	50: 50-64	1	deceased	1	1	6085	0	good	1. HK	5. abstinent	12. Abs fs	20. aab fs	8. aab aud1 0 ard 0 acut 0 fs	2. former daily smoker	158
39	5. Ja 5	female	12 or more	39: 17-39	1	alive	1	0	8035	0	good		2. 4	2. Auditc 4	6. audc4-5 eltd fs		2. former daily smoker	159
63	5. Ja 5	male	9 or less	50: 50-64	1	deceased	1	1	3290	0	good	2. Krebs	1. 1-3	1. Auditc 1-3	4. audc1-3 cs>19	11. alm aud1 0 ard 0 acut 0 cs>19	4. cs daily 20-	160
51	5. Ja 5	male	9 or less	50: 50-64	1	alive	1	0	8035	0	good		1. 1-3	1. Auditc 1-3	1. audc1-3 ns	1. alm aud1 0 ard 0 acut 0 Ges gut ns	0. never smoker	161
41	5. Ja 5	male	12 or more	40: 40-49	1	deceased	1	1	3440	0	fair poor	2. Krebs	3. 5	3. Auditc 5	6. audc4-5 eltd fs		2. former daily smoker	162
51	5. Ja 5	female	10-11	50: 50-64	1	alive	1	0	8035	0	good		1. 1-3	1. Auditc 1-3	4. audc1-3 cs>19	11. alm aud1 0 ard 0 acut 0 cs>19	4. cs daily 20-	163
33	5. Ja 5	female	10-11	39: 17-39	1	alive	1	0	8035	0	excell very good		1. 1-3	1. Auditc 1-3	4. audc1-3 cs>19	11. alm aud1 0 ard 0 acut 0 cs>19	4. cs daily 20-	164
46	5. Ja 5	female	9 or less	40: 40-49	1	alive	1	0	8035	0	excell very good		1. 1-3	1. Auditc 1-3	4. audc1-3 cs>19	13. alm aud1 1	4. cs daily 20-	165
34	5. Ja 5	female	10-11	39: 17-39	1	alive	1	0	8035	0	fair poor		1. 1-3	1. Auditc 1-3	2. audc1-3 eltd fs	5. alm aud1 0 ard 0 acut 0 eltd	1. ever ltd smoker	166
35	5. Ja 5	male	9 or less	39: 17-39	1	alive	1	0	8035	0	good		3. 5	3. Auditc 5	6. audc4-5 eltd fs		2. former daily smoker	167
64	5. Ja 5	female	9 or less	50: 50-64	1	deceased	1	1	5757	0	good	1. HK	5. abstinent	6. Abs Gesh gut	14. aab Ges gut	2. aab aud1 0 ard 0 acut 0 Ges gut ns	0. never smoker	168
25	5. Ja 5	male	9 or less	39: 17-39	1	alive	1	0	8035	0	excell very good		1. 1-3	1. Auditc 1-3	2. audc1-3 eltd fs	5. alm aud1 0 ard 0 acut 0 eltd	1. ever ltd smoker	169
29	5. Ja 5	female	10-11	39: 17-39	1	alive	1	0	8035	0	excell very good		1. 1-3	1. Auditc 1-3	2. audc1-3 eltd fs	7. alm aud1 0 ard 0 acut 0 fs	2. former daily smoker	170
55	5. Ja 5	male	10-11	50: 50-64	1	alive	1	0	8035	0	good		1. 1-3	1. Auditc 1-3	2. audc1-3 eltd fs	7. alm aud1 0 ard 0 acut 0 fs	2. former daily smoker	171
26	5. Ja 5	female	10-11	39: 17-39	1	alive	1	0	8035	0	excell very good		1. 1-3	1. Auditc 1-3	2. audc1-3 eltd fs	7. alm aud1 0 ard 0 acut 0 fs	2. former daily smoker	172
41	5. Ja 5	female	10-11	40: 40-49	1	alive	1	0	8035	0	excell very good		1. 1-3	1. Auditc 1-3	2. audc1-3 eltd fs	5. alm aud1 0 ard 0 acut 0 eltd	1. ever ltd smoker	173
49	5. Ja 5	male	12 or more	40: 40-49	1	alive	1	0	8035	0	good		2. 4	2. Auditc 4	6. audc4-5 eltd fs		2. former daily smoker	174
47	5. Ja 5	male	12 or more	40: 40-49	1	alive	1	0	8035	0	excell very good		1. 1-3	1. Auditc 1-3	2. audc1-3 eltd fs	5. alm aud1 0 ard 0 acut 0 eltd	1. ever ltd smoker	175
60	5. Ja 5	male	9 or less	50: 50-64	1	deceased	1	1	5037	0	fair poor	2. Krebs	5. abstinent	8. Abs ARD	16. aab ARD	16. aab aud1 0 ard 1	4. cs daily 20-	176
30	5. Ja 5	male	9 or less	39: 17-39	1	alive	1	0	8035	0	good		1. 1-3	1. Auditc 1-3	2. audc1-3 eltd fs	5. alm aud1 0 ard 0 acut 0 eltd	1. ever ltd smoker	177
28	5. Ja 5	female	10-11	39: 17-39	1	deceased	1	1	6106	0	excell very good	1. HK	1. 1-3	1. Auditc 1-3	4. audc1-3 cs>19	11. alm aud1 0 ard 0 acut 0 cs>19	4. cs daily 20-	178
53	5. Ja 5	female	10-11	50: 50-64	1	alive	1	0	8035	0	fair poor		5. abstinent	13. Abs Ges weniger	21. aab Ges weniger	4. aab aud1 0 ard 0 acut 0 Ges wenig ns	0. never smoker	179
50	5. Ja 5	female	9 or less	50: 50-64	1	alive	1	0	8035	0	fair poor		2. 4	2. Auditc 4	6. audc4-5 eltd fs		1. ever ltd smoker	180
48	5. Ja 5	female	9 or less	40: 40-49	1	alive	1	0	8035	0	good		1. 1-3	1. Auditc 1-3	2. audc1-3 eltd fs	5. alm aud1 0 ard 0 acut 0 eltd	1. ever ltd smoker	181
25	5. Ja 5	male	9 or less	39: 17-39	1	deceased	1	1	6111	0	excell very good	5. psychiatr	3. 5	3. Auditc 5	7. audc4-5 cs<20		3. cs daily -19	182
34	5. Ja 5	female	9 or less	39: 17-39	1	alive	1	0	8035	0	fair poor		1. 1-3	1. Auditc 1-3	4. audc1-3 cs>19	11. alm aud1 0 ard 0 acut 0 cs>19	4. cs daily 20-	183
60	5. Ja 5	male	12 or more	50: 50-64	1	alive	1	0	8035	0	excell very good		6. 8-12	5. Auditc 8-12	12. audc8-12 ns eltd fs		1. ever ltd smoker	184
54	5. Ja 5	male	10-11	50: 50-64	1	alive	1	0	8035	0	excell very good		1. 1-3	1. Auditc 1-3	2. audc1-3 eltd fs	7. alm aud1 0 ard 0 acut 0 fs	2. former daily smoker	185
55	5. Ja 5	female	9 or less	50: 50-64	1	alive	1	0	8035	0	fair poor		1. 1-3	1. Auditc 1-3	2. audc1-3 eltd fs	7. alm aud1 0 ard 0 acut 0 fs	2. former daily smoker	186
63	5. Ja 5	female	9 or less	50: 50-64	1	alive	1	0	8035	0	good		2. 4	2. Auditc 4	5. audc4-5 ns		0. never smoker	187
54	5. Ja 5	female	9 or less	50: 50-64	1	deceased	1	1	6363	0	excell very good	2. Krebs	1. 1-3	1. Auditc 1-3	1. audc1-3 ns	1. alm aud1 0 ard 0 acut 0 Ges gut ns	0. never smoker	188
58	5. Ja 5	female	9 or less	50: 50-64	1	alive	1	0	8035	0	good		1. 1-3	1. Auditc 1-3	1. audc1-3 ns	1. alm aud1 0 ard 0 acut 0 Ges gut ns	0. never smoker	189
61	5. Ja 5	female	9 or less	50: 50-64	1	alive	1	0	8035	0	fair poor		1. 1-3	1. Auditc 1-3	2. audc1-3 eltd fs	7. alm aud1 0 ard 0 acut 0 fs	2. former daily smoker	190
28	5. Ja 5	male	9 or less	39: 17-39	1	alive	1	0	8035	0	good		5. abstinent	7. Abs AUD Dr	15. aab AUD Dr	14. aab aud1 1	2. former daily smoker	191
48	5. Ja 5	male	9 or less	40: 40-49	1	alive	1	0	8035	0	good		6. 8-12	5. Auditc 8-12	12. audc8-12 ns eltd fs		2. former daily smoker	192
20	5. Ja 5	male	10-11	39: 17-39	1	alive	1	0	8035	0	good		1. 1-3	1. Auditc 1-3	1. audc1-3 ns	1. alm aud1 0 ard 0 acut 0 Ges gut ns	0. never smoker	193
29	5. Ja 5	male	10-11	39: 17-39	1	alive	1	0	8035	0	excell very good		2. 4	2. Auditc 4	6. audc4-5 eltd fs		1. ever ltd smoker	194
45	5. Ja 5	male	9 or less	40: 40-49	1	alive	1	0	8035	0	good		1. 1-3	1. Auditc 1-3	2. audc1-3 eltd fs	5. alm aud1 0 ard 0 acut 0 eltd	1. ever ltd smoker	195
51	5. Ja 5	male	10-11	50: 50-64	1	alive	1	0	8035	0	good		1. 1-3	1. Auditc 1-3	4. audc1-3 cs>19	11. alm aud1 0 ard 0 acut 0 cs>19	4. cs daily 20-	196
31	5. Ja 5	female	10-11	39: 17-39	1	alive	1	0	8035	0	good		1. 1-3	1. Auditc 1-3	1. audc1-3 ns	1. alm aud1 0 ard 0 acut 0 Ges gut ns	0. never smoker	197
43	5. Ja 5	female	12 or more	40: 40-49	1	alive	1	0	8035	0	excell very good		2. 4	2. Auditc 4	7. audc4-5 cs<20		3. cs daily -19	198
51	5. Ja 5	male	9 or less	50: 50-64	1	deceased	1	1	2854	0	good	2. Krebs	1. 1-3	1. Auditc 1-3	2. audc1-3 eltd fs	5. alm aud1 0 ard 0 acut 0 eltd	1. ever ltd smoker	199
47	5. Ja 5	female	9 or less	40: 40-49	1	alive	1	0	8035	0	good		2. 4	2. Auditc 4	6. audc4-5 eltd fs		1. ever ltd smoker	200
64	5. Ja 5	female	9 or less	50: 50-64	1	alive	1	0	8035	0	fair poor		5. abstinent	13. Abs Ges weniger	21. aab Ges weniger	4. aab aud1 0 ard 0 acut 0 Ges wenig ns	0. never smoker	201
45	5. Ja 5	female	10-11	40: 40-49	1	alive	1	0	8035	0	fair poor		5. abstinent	13. Abs Ges weniger	21. aab Ges weniger	4. aab aud1 0 ard 0 acut 0 Ges wenig ns	0. never smoker	202
24	5. Ja 5	male	9 or less	39: 17-39	1	alive	1	0	8035	0	good		5. abstinent	7. Abs AUD Dr	15. aab AUD Dr	14. aab aud1 1	3. cs daily -19	203
28	5. Ja 5	female	9 or less	39: 17-39	1	alive	1	0	8035	0	fair poor		1. 1-3	1. Auditc 1-3	4. audc1-3 cs>19	11. alm aud1 0 ard 0 acut 0 cs>19	4. cs daily 20-	204
41	5. Ja 5	female	10-11	40: 40-49	1	alive	1	0	8035	0	good		1. 1-3	1. Auditc 1-3	3. audc1-3 cs<20	9. alm aud1 0 ard 0 acut 0 cs<20	3. cs daily -19	205
35	5. Ja 5	female	10-11	39: 17-39	1	alive	1	0	8035	0	good		2. 4	2. Auditc 4	5. audc4-5 ns		0. never smoker	206
51	5. Ja 5	male	9 or less	50: 50-64	1	deceased	1	1	3791	0	good	2. Krebs	5. abstinent	7. Abs AUD Dr	15. aab AUD Dr	14. aab aud1 1	1. ever ltd smoker	207
30	5. Ja 5	female	9 or less	39: 17-39	1	alive	1	0	8035	0	good		6. 8-12	5. Auditc 8-12	13. audc8-12 cs		4. cs daily 20-	208
21	5. Ja 5	female	10-11	39: 17-39	1	alive	1	0	8035	0	excell very good		1. 1-3	1. Auditc 1-3	4. audc1-3 cs>19	11. alm aud1 0 ard 0 acut 0 cs>19	4. cs daily 20-	209
57	5. Ja 5	female	9 or less	50: 50-64	1	alive	1	0	8035	0	good		1. 1-3	1. Auditc 1-3	2. audc1-3 eltd fs	7. alm aud1 0 ard 0 acut 0 fs	2. former daily smoker	210
27	5. Ja 5	male	9 or less	39: 17-39	1	alive	1	0	8035	0	good		6. 8-12	5. Auditc 8-12	12. audc8-12 ns eltd fs		2. former daily smoker	211
33	5. Ja 5	male	9 or less	39: 17-39	1	alive	1	0	8035	0	good		4. 6-7	4. Auditc 6-7	10. audc6-7 cs<20		3. cs daily -19	212
31	5. Ja 5	female	12 or more	39: 17-39	1	alive	1	0	8035	0	good		5. abstinent	6. Abs Gesh gut	14. aab Ges gut	2. aab aud1 0 ard 0 acut 0 Ges gut ns	0. never smoker	213
33	5. Ja 5	male	12 or more	39: 17-39	1	alive	1	0	8035	0	good		1. 1-3	1. Auditc 1-3	2. audc1-3 eltd fs	5. alm aud1 0 ard 0 acut 0 eltd	1. ever ltd smoker	214
25	5. Ja 5	male	10-11	39: 17-39	1	alive	1	0	8035	0	excell very good		4. 6-7	4. Auditc 6-7	11. audc6-7 cs>19		4. cs daily 20-	215
34	5. Ja 5	female	10-11	39: 17-39	1	alive	1	0	8035	0	good		2. 4	2. Auditc 4	7. audc4-5 cs<20		3. cs daily -19	216
47	5. Ja 5	female	10-11	40: 40-49	1	alive	1	0	8035	0	excell very good		1. 1-3	1. Auditc 1-3	1. audc1-3 ns	1. alm aud1 0 ard 0 acut 0 Ges gut ns	0. never smoker	217
51	5. Ja 5	female	9 or less	50: 50-64	1	alive	1	0	8035	0	fair poor		1. 1-3	1. Auditc 1-3	2. audc1-3 eltd fs	5. alm aud1 0 ard 0 acut 0 eltd	1. ever ltd smoker	218
23	5. Ja 5	female	12 or more	39: 17-39	1	alive	1	0	8035	0	good		1. 1-3	1. Auditc 1-3	2. audc1-3 eltd fs	5. alm aud1 0 ard 0 acut 0 eltd	1. ever ltd smoker	219
28	5. Ja 5	female	9 or less	39: 17-39	1	alive	1	0	8035	0	good		1. 1-3	1. Auditc 1-3	2. audc1-3 eltd fs	15. alm aud1 0 ard 1	2. former daily smoker	220
27	1. Nein 1	male	9 or less	39: 17-39	1	alive	1	0	8035	0	excell very good		5. abstinent	10. Abs cs>19	18. aab cs>19	12. aab aud1 0 ard 0 acut 0 cs>19	4. cs daily 20-	221
35	5. Ja 5	male	10-11	39: 17-39	1	alive	1	0	8035	0	good		1. 1-3	1. Auditc 1-3	4. audc1-3 cs>19	13. alm aud1 1	4. cs daily 20-	222
38	5. Ja 5	female	10-11	39: 17-39	1	alive	1	0	8035	0	fair poor		5. abstinent	13. Abs Ges weniger	21. aab Ges weniger	4. aab aud1 0 ard 0 acut 0 Ges wenig ns	0. never smoker	223
62	5. Ja 5	male	10-11	50: 50-64	1	deceased	1	1	825	0	fair poor	2. Krebs	4. 6-7	4. Auditc 6-7	11. audc6-7 cs>19		4. cs daily 20-	224
60	5. Ja 5	female	10-11	50: 50-64	1	deceased	1	1	7546	0	fair poor	1. HK	1. 1-3	1. Auditc 1-3	2. audc1-3 eltd fs	5. alm aud1 0 ard 0 acut 0 eltd	1. ever ltd smoker	225
52	5. Ja 5	male	9 or less	50: 50-64	1	alive	1	0	8035	0	excell very good		1. 1-3	1. Auditc 1-3	2. audc1-3 eltd fs	7. alm aud1 0 ard 0 acut 0 fs	2. former daily smoker	226
50	5. Ja 5	male	9 or less	50: 50-64	1	alive	1	0	8035	0	fair poor		4. 6-7	4. Auditc 6-7	11. audc6-7 cs>19		4. cs daily 20-	227
54	5. Ja 5	female	10-11	50: 50-64	1	alive	1	0	8035	0	fair poor		1. 1-3	1. Auditc 1-3	2. audc1-3 eltd fs	5. alm aud1 0 ard 0 acut 0 eltd	1. ever ltd smoker	228
29	5. Ja 5	female	10-11	39: 17-39	1	alive	1	0	8035	0	good		1. 1-3	1. Auditc 1-3	2. audc1-3 eltd fs	5. alm aud1 0 ard 0 acut 0 eltd	1. ever ltd smoker	229
36	5. Ja 5	male	10-11	39: 17-39	1	alive	1	0	8035	0	good		1. 1-3	1. Auditc 1-3	2. audc1-3 eltd fs	15. alm aud1 0 ard 1	1. ever ltd smoker	230
26	5. Ja 5	male	12 or more	39: 17-39	1	alive	1	0	8035	0	excell very good		2. 4	2. Auditc 4	7. audc4-5 cs<20		3. cs daily -19	231
63	5. Ja 5	male	9 or less	50: 50-64	1	deceased	1	1	7197	0	good	2. Krebs	1. 1-3	1. Auditc 1-3	4. audc1-3 cs>19	11. alm aud1 0 ard 0 acut 0 cs>19	4. cs daily 20-	232
63	5. Ja 5	female	9 or less	50: 50-64	1	alive	1	0	8035	0	fair poor		5. abstinent	9. Abs Alkprobl	17. aab Alkprobl	18. aab aud1 0 ard 0 acut 1	0. never smoker	233
54	5. Ja 5	female	10-11	50: 50-64	1	alive	1	0	8035	0	fair poor		1. 1-3	1. Auditc 1-3	1. audc1-3 ns	17. alm aud1 0 ard 0 acut 1	0. never smoker	234
46	5. Ja 5	male	12 or more	40: 40-49	1	alive	1	0	8035	0	fair poor		1. 1-3	1. Auditc 1-3	2. audc1-3 eltd fs	5. alm aud1 0 ard 0 acut 0 eltd	1. ever ltd smoker	235
51	5. Ja 5	female	9 or less	50: 50-64	1	deceased	1	1	7045	0	good	2. Krebs	1. 1-3	1. Auditc 1-3	1. audc1-3 ns	1. alm aud1 0 ard 0 acut 0 Ges gut ns	0. never smoker	236
33	5. Ja 5	female	9 or less	39: 17-39	1	alive	1	0	8035	0	excell very good		2. 4	2. Auditc 4	6. audc4-5 eltd fs		2. former daily smoker	237
57	5. Ja 5	male	10-11	50: 50-64	1	alive	1	0	8035	0	excell very good		4. 6-7	4. Auditc 6-7	11. audc6-7 cs>19		4. cs daily 20-	238
55	5. Ja 5	male	9 or less	50: 50-64	1	alive	1	0	8035	0	good		3. 5	3. Auditc 5	6. audc4-5 eltd fs		2. former daily smoker	239
57	5. Ja 5	male	12 or more	50: 50-64	1	alive	1	0	8035	0	good		2. 4	2. Auditc 4	7. audc4-5 cs<20		3. cs daily -19	240
59	5. Ja 5	male	9 or less	50: 50-64	1	alive	1	0	8035	0	fair poor		4. 6-7	4. Auditc 6-7	11. audc6-7 cs>19		4. cs daily 20-	241
60	5. Ja 5	female	9 or less	50: 50-64	1	alive	1	0	8035	0	good		2. 4	2. Auditc 4	6. audc4-5 eltd fs		2. former daily smoker	242
60	5. Ja 5	male	9 or less	50: 50-64	1	alive	1	0	8035	0	excell very good		2. 4	2. Auditc 4	8. audc 4-5 cs>19		4. cs daily 20-	243
43	5. Ja 5	male	12 or more	40: 40-49	1	deceased	1	1	3936	0	good	1. HK	1. 1-3	1. Auditc 1-3	4. audc1-3 cs>19	11. alm aud1 0 ard 0 acut 0 cs>19	4. cs daily 20-	244
25	5. Ja 5	male	10-11	39: 17-39	1	alive	1	0	8035	0	good		4. 6-7	4. Auditc 6-7	9. audc6-7 ns eltd fs		0. never smoker	245
30	5. Ja 5	female	10-11	39: 17-39	1	alive	1	0	8035	0	excell very good		1. 1-3	1. Auditc 1-3	2. audc1-3 eltd fs	7. alm aud1 0 ard 0 acut 0 fs	2. former daily smoker	246
55	5. Ja 5	male	9 or less	50: 50-64	1	alive	1	0	8035	0	fair poor		2. 4	2. Auditc 4	8. audc 4-5 cs>19		4. cs daily 20-	247
58	5. Ja 5	female	10-11	50: 50-64	1	alive	1	0	8035	0	excell very good		2. 4	2. Auditc 4	5. audc4-5 ns		0. never smoker	248
52	5. Ja 5	male	10-11	50: 50-64	1	alive	1	0	8035	0	excell very good		1. 1-3	1. Auditc 1-3	4. audc1-3 cs>19	13. alm aud1 1	4. cs daily 20-	249
45	5. Ja 5	male	9 or less	40: 40-49	1	deceased	1	1	822	0	good	2. Krebs	1. 1-3	1. Auditc 1-3	4. audc1-3 cs>19	11. alm aud1 0 ard 0 acut 0 cs>19	4. cs daily 20-	250
40	5. Ja 5	male	10-11	40: 40-49	1	deceased	1	1	7239	0	good	2. Krebs	2. 4	2. Auditc 4	6. audc4-5 eltd fs		2. former daily smoker	251
41	5. Ja 5	female	9 or less	40: 40-49	1	deceased	1	1	6194	0	fair poor	1. HK	5. abstinent	10. Abs cs>19	18. aab cs>19	12. aab aud1 0 ard 0 acut 0 cs>19	4. cs daily 20-	252
64	5. Ja 5	male	10-11	50: 50-64	1	alive	1	0	8035	0	good		1. 1-3	1. Auditc 1-3	2. audc1-3 eltd fs	7. alm aud1 0 ard 0 acut 0 fs	2. former daily smoker	253
41	5. Ja 5	male	10-11	40: 40-49	1	alive	1	0	8035	0	good		1. 1-3	1. Auditc 1-3	2. audc1-3 eltd fs	5. alm aud1 0 ard 0 acut 0 eltd	1. ever ltd smoker	254
18	5. Ja 5	male	10-11	39: 17-39	1	alive	1	0	8035	0	excell very good		1. 1-3	1. Auditc 1-3	3. audc1-3 cs<20	9. alm aud1 0 ard 0 acut 0 cs<20	3. cs daily -19	255
47	5. Ja 5	female	9 or less	40: 40-49	1	alive	1	0	8035	0	good		5. abstinent	10. Abs cs>19	18. aab cs>19	12. aab aud1 0 ard 0 acut 0 cs>19	4. cs daily 20-	256
26	5. Ja 5	male	9 or less	39: 17-39	1	alive	1	0	8035	0	good		2. 4	2. Auditc 4	8. audc 4-5 cs>19		4. cs daily 20-	257
35	5. Ja 5	male	9 or less	39: 17-39	1	alive	1	0	8035	0	good		4. 6-7	4. Auditc 6-7	9. audc6-7 ns eltd fs		2. former daily smoker	258
34	5. Ja 5	female	12 or more	39: 17-39	1	alive	1	0	8035	0	good		3. 5	3. Auditc 5	6. audc4-5 eltd fs		2. former daily smoker	259
32	5. Ja 5	female	10-11	39: 17-39	1	alive	1	0	8035	0	excell very good		1. 1-3	1. Auditc 1-3	1. audc1-3 ns	17. alm aud1 0 ard 0 acut 1	0. never smoker	260
60	5. Ja 5	male	9 or less	50: 50-64	1	alive	1	0	8035	0	good		4. 6-7	4. Auditc 6-7	10. audc6-7 cs<20		3. cs daily -19	261
40	5. Ja 5	male	9 or less	40: 40-49	1	alive	1	0	8035	0	excell very good		1. 1-3	1. Auditc 1-3	4. audc1-3 cs>19	11. alm aud1 0 ard 0 acut 0 cs>19	4. cs daily 20-	262
56	5. Ja 5	male	9 or less	50: 50-64	1	alive	1	0	8035	0	excell very good		2. 4	2. Auditc 4	6. audc4-5 eltd fs		1. ever ltd smoker	263
46	5. Ja 5	female	9 or less	40: 40-49	1	deceased	1	1	7497	0	fair poor	1. HK	1. 1-3	1. Auditc 1-3	2. audc1-3 eltd fs	5. alm aud1 0 ard 0 acut 0 eltd	1. ever ltd smoker	264
56	5. Ja 5	female	9 or less	50: 50-64	1	deceased	1	1	7152	0	good	1. HK	5. abstinent	6. Abs Gesh gut	14. aab Ges gut	2. aab aud1 0 ard 0 acut 0 Ges gut ns	0. never smoker	265
54	5. Ja 5	male	10-11	50: 50-64	1	deceased	1	1	1370	0	good	1. HK	1. 1-3	1. Auditc 1-3	2. audc1-3 eltd fs	17. alm aud1 0 ard 0 acut 1	2. former daily smoker	266
55	5. Ja 5	male	10-11	50: 50-64	1	alive	1	0	8035	0	excell very good		1. 1-3	1. Auditc 1-3	2. audc1-3 eltd fs	5. alm aud1 0 ard 0 acut 0 eltd	1. ever ltd smoker	267
48	5. Ja 5	female	9 or less	40: 40-49	1	deceased	1	1	6400	0	good	2. Krebs	5. abstinent	11. Abs cs<20	19. aab cs<20	10. aab aud1 0 ard 0 acut 0 cs<20	3. cs daily -19	268
35	5. Ja 5	female	10-11	39: 17-39	1	alive	1	0	8035	0	excell very good		2. 4	2. Auditc 4	8. audc 4-5 cs>19		4. cs daily 20-	269
56	5. Ja 5	male	9 or less	50: 50-64	1	alive	1	0	8035	0	good		1. 1-3	1. Auditc 1-3	4. audc1-3 cs>19	11. alm aud1 0 ard 0 acut 0 cs>19	4. cs daily 20-	270
28	5. Ja 5	male	12 or more	39: 17-39	1	alive	1	0	8035	0	excell very good		1. 1-3	1. Auditc 1-3	2. audc1-3 eltd fs	5. alm aud1 0 ard 0 acut 0 eltd	1. ever ltd smoker	271
55	5. Ja 5	female	9 or less	50: 50-64	1	deceased	1	1	4387	0	good	2. Krebs	2. 4	2. Auditc 4	6. audc4-5 eltd fs		2. former daily smoker	272
20	5. Ja 5	female	12 or more	39: 17-39	1	alive	1	0	8035	0	excell very good		1. 1-3	1. Auditc 1-3	1. audc1-3 ns	1. alm aud1 0 ard 0 acut 0 Ges gut ns	0. never smoker	273
38	5. Ja 5	female	10-11	39: 17-39	1	alive	1	0	8035	0	excell very good		2. 4	2. Auditc 4	6. audc4-5 eltd fs		2. former daily smoker	274
25	5. Ja 5	female	10-11	39: 17-39	1	alive	1	0	8035	0	good		1. 1-3	1. Auditc 1-3	4. audc1-3 cs>19	11. alm aud1 0 ard 0 acut 0 cs>19	4. cs daily 20-	275
37	5. Ja 5	male	12 or more	39: 17-39	1	alive	1	0	8035	0	excell very good		1. 1-3	1. Auditc 1-3	1. audc1-3 ns	1. alm aud1 0 ard 0 acut 0 Ges gut ns	0. never smoker	276
37	5. Ja 5	female	10-11	39: 17-39	1	alive	1	0	8035	0	excell very good		2. 4	2. Auditc 4	8. audc 4-5 cs>19		4. cs daily 20-	277
33	5. Ja 5	male	12 or more	39: 17-39	1	alive	1	0	8035	0	good		2. 4	2. Auditc 4	6. audc4-5 eltd fs		1. ever ltd smoker	278
54	5. Ja 5	male	9 or less	50: 50-64	1	alive	1	0	8035	0	good		5. abstinent	7. Abs AUD Dr	15. aab AUD Dr	14. aab aud1 1	1. ever ltd smoker	279
50	5. Ja 5	female	9 or less	50: 50-64	1	alive	1	0	8035	0	good		2. 4	2. Auditc 4	6. audc4-5 eltd fs		2. former daily smoker	280
53	5. Ja 5	female	9 or less	50: 50-64	1	alive	1	0	8035	0	excell very good		1. 1-3	1. Auditc 1-3	2. audc1-3 eltd fs	5. alm aud1 0 ard 0 acut 0 eltd	1. ever ltd smoker	281
39	5. Ja 5	male	10-11	39: 17-39	1	alive	1	0	8035	0	fair poor		1. 1-3	1. Auditc 1-3	1. audc1-3 ns	3. alm aud1 0 ard 0 acut 0 Ges wenig ns	0. never smoker	282
20	5. Ja 5	female	9 or less	39: 17-39	1	alive	1	0	8035	0	good		1. 1-3	1. Auditc 1-3	1. audc1-3 ns	1. alm aud1 0 ard 0 acut 0 Ges gut ns	0. never smoker	283
22	5. Ja 5	male	9 or less	39: 17-39	1	alive	1	0	8035	0	excell very good		1. 1-3	1. Auditc 1-3	4. audc1-3 cs>19	11. alm aud1 0 ard 0 acut 0 cs>19	4. cs daily 20-	284
59	5. Ja 5	female	9 or less	50: 50-64	1	deceased	1	1	6805	0	good	1. HK	5. abstinent	10. Abs cs>19	18. aab cs>19	12. aab aud1 0 ard 0 acut 0 cs>19	4. cs daily 20-	285
43	5. Ja 5	male	9 or less	40: 40-49	1	deceased	1	1	5845	0	fair poor	1. HK	6. 8-12	5. Auditc 8-12	13. audc8-12 cs		4. cs daily 20-	286
50	5. Ja 5	female	10-11	50: 50-64	1	alive	1	0	8035	0	good		1. 1-3	1. Auditc 1-3	1. audc1-3 ns	1. alm aud1 0 ard 0 acut 0 Ges gut ns	0. never smoker	287
53	5. Ja 5	male	9 or less	50: 50-64	1	alive	1	0	8035	0	fair poor		2. 4	2. Auditc 4	6. audc4-5 eltd fs		2. former daily smoker	288
32	5. Ja 5	female	9 or less	39: 17-39	1	alive	1	0	8035	0	excell very good		5. abstinent	11. Abs cs<20	19. aab cs<20	10. aab aud1 0 ard 0 acut 0 cs<20	3. cs daily -19	289
39	5. Ja 5	male	9 or less	39: 17-39	1	alive	1	0	8035	0	fair poor		1. 1-3	1. Auditc 1-3	4. audc1-3 cs>19	11. alm aud1 0 ard 0 acut 0 cs>19	4. cs daily 20-	290
28	5. Ja 5	female	12 or more	39: 17-39	1	alive	1	0	8035	0	good		1. 1-3	1. Auditc 1-3	1. audc1-3 ns	17. alm aud1 0 ard 0 acut 1	0. never smoker	291
55	5. Ja 5	female	9 or less	50: 50-64	1	alive	1	0	8035	0	good		1. 1-3	1. Auditc 1-3	2. audc1-3 eltd fs	5. alm aud1 0 ard 0 acut 0 eltd	1. ever ltd smoker	292
48	5. Ja 5	female	9 or less	40: 40-49	1	deceased	1	1	4207	0	good	2. Krebs	1. 1-3	1. Auditc 1-3	1. audc1-3 ns	1. alm aud1 0 ard 0 acut 0 Ges gut ns	0. never smoker	293
50	5. Ja 5	female	9 or less	50: 50-64	1	deceased	1	1	7544	0	fair poor	2. Krebs	1. 1-3	1. Auditc 1-3	3. audc1-3 cs<20	9. alm aud1 0 ard 0 acut 0 cs<20	3. cs daily -19	294
56	5. Ja 5	male	9 or less	50: 50-64	1	deceased	1	1	7231	0	good	6. and od unbek	1. 1-3	1. Auditc 1-3	2. audc1-3 eltd fs	5. alm aud1 0 ard 0 acut 0 eltd	1. ever ltd smoker	295
58	5. Ja 5	male	9 or less	50: 50-64	1	alive	1	0	8035	0	good		1. 1-3	1. Auditc 1-3	2. audc1-3 eltd fs	5. alm aud1 0 ard 0 acut 0 eltd	1. ever ltd smoker	296
24	5. Ja 5	female	10-11	39: 17-39	1	alive	1	0	8035	0	good		1. 1-3	1. Auditc 1-3	2. audc1-3 eltd fs	5. alm aud1 0 ard 0 acut 0 eltd	1. ever ltd smoker	297
62	5. Ja 5	female	9 or less	50: 50-64	1	alive	1	0	8035	0	good		1. 1-3	1. Auditc 1-3	2. audc1-3 eltd fs	7. alm aud1 0 ard 0 acut 0 fs	2. former daily smoker	298
39	5. Ja 5	male	9 or less	39: 17-39	1	alive	1	0	8035	0	good		1. 1-3	1. Auditc 1-3	2. audc1-3 eltd fs	7. alm aud1 0 ard 0 acut 0 fs	2. former daily smoker	299
28	5. Ja 5	female	10-11	39: 17-39	1	alive	1	0	8035	0	good		2. 4	2. Auditc 4	7. audc4-5 cs<20		3. cs daily -19	300
46	5. Ja 5	female	9 or less	40: 40-49	1	alive	1	0	8035	0	fair poor		1. 1-3	1. Auditc 1-3	2. audc1-3 eltd fs	5. alm aud1 0 ard 0 acut 0 eltd	1. ever ltd smoker	301
50	5. Ja 5	male	9 or less	50: 50-64	1	deceased	1	1	991	0	fair poor	1. HK	6. 8-12	5. Auditc 8-12	13. audc8-12 cs		4. cs daily 20-	302
28	5. Ja 5	female	12 or more	39: 17-39	1	alive	1	0	8035	0	excell very good		1. 1-3	1. Auditc 1-3	1. audc1-3 ns	1. alm aud1 0 ard 0 acut 0 Ges gut ns	0. never smoker	303
19	5. Ja 5	male	10-11	39: 17-39	1	alive	1	0	8035	0	excell very good		6. 8-12	5. Auditc 8-12	13. audc8-12 cs		4. cs daily 20-	304
56	5. Ja 5	male	9 or less	50: 50-64	1	alive	1	0	8035	0	good		4. 6-7	4. Auditc 6-7	11. audc6-7 cs>19		4. cs daily 20-	305
54	5. Ja 5	female	9 or less	50: 50-64	1	alive	1	0	8035	0	good		1. 1-3	1. Auditc 1-3	2. audc1-3 eltd fs	7. alm aud1 0 ard 0 acut 0 fs	2. former daily smoker	306
48	5. Ja 5	female	9 or less	40: 40-49	1	alive	1	0	8035	0	fair poor		1. 1-3	1. Auditc 1-3	1. audc1-3 ns	3. alm aud1 0 ard 0 acut 0 Ges wenig ns	0. never smoker	307
56	5. Ja 5	male	9 or less	50: 50-64	1	alive	1	0	8035	0	good		2. 4	2. Auditc 4	8. audc 4-5 cs>19		4. cs daily 20-	308
28	5. Ja 5	male	10-11	39: 17-39	1	alive	1	0	8035	0	good		2. 4	2. Auditc 4	6. audc4-5 eltd fs		1. ever ltd smoker	309
64	5. Ja 5	female	9 or less	50: 50-64	1	alive	1	0	8035	0	good		1. 1-3	1. Auditc 1-3	2. audc1-3 eltd fs	5. alm aud1 0 ard 0 acut 0 eltd	1. ever ltd smoker	310
31	5. Ja 5	female	9 or less	39: 17-39	1	alive	1	0	8035	0	good		1. 1-3	1. Auditc 1-3	2. audc1-3 eltd fs	5. alm aud1 0 ard 0 acut 0 eltd	1. ever ltd smoker	311
22	5. Ja 5	male	10-11	39: 17-39	1	alive	1	0	8035	0	excell very good		1. 1-3	1. Auditc 1-3	2. audc1-3 eltd fs	5. alm aud1 0 ard 0 acut 0 eltd	1. ever ltd smoker	312
50	5. Ja 5	male	9 or less	50: 50-64	1	alive	1	0	8035	0	excell very good		2. 4	2. Auditc 4	7. audc4-5 cs<20		3. cs daily -19	313
29	5. Ja 5	female	10-11	39: 17-39	1	alive	1	0	8035	0	good		1. 1-3	1. Auditc 1-3	2. audc1-3 eltd fs	7. alm aud1 0 ard 0 acut 0 fs	2. former daily smoker	314
39	5. Ja 5	female	10-11	39: 17-39	1	deceased	1	1	2459	0	excell very good	2. Krebs	2. 4	2. Auditc 4	8. audc 4-5 cs>19		4. cs daily 20-	315
55	5. Ja 5	male	9 or less	50: 50-64	1	deceased	1	1	4208	0	good	1. HK	1. 1-3	1. Auditc 1-3	4. audc1-3 cs>19	11. alm aud1 0 ard 0 acut 0 cs>19	4. cs daily 20-	316
51	5. Ja 5	male	10-11	50: 50-64	1	deceased	1	1	7379	0	excell very good	2. Krebs	2. 4	2. Auditc 4	8. audc 4-5 cs>19		4. cs daily 20-	317
30	5. Ja 5	female	10-11	39: 17-39	1	alive	1	0	8035	0	excell very good		1. 1-3	1. Auditc 1-3	1. audc1-3 ns	1. alm aud1 0 ard 0 acut 0 Ges gut ns	0. never smoker	318
33	5. Ja 5	female	9 or less	39: 17-39	1	alive	1	0	8035	0	good		1. 1-3	1. Auditc 1-3	3. audc1-3 cs<20	9. alm aud1 0 ard 0 acut 0 cs<20	3. cs daily -19	319
27	5. Ja 5	male	10-11	39: 17-39	1	alive	1	0	8035	0	excell very good		3. 5	3. Auditc 5	8. audc 4-5 cs>19		4. cs daily 20-	320
26	5. Ja 5	female	10-11	39: 17-39	1	alive	1	0	8035	0	excell very good		3. 5	3. Auditc 5	8. audc 4-5 cs>19		4. cs daily 20-	321
58	5. Ja 5	female	9 or less	50: 50-64	1	alive	1	0	8035	0	fair poor		5. abstinent	13. Abs Ges weniger	21. aab Ges weniger	4. aab aud1 0 ard 0 acut 0 Ges wenig ns	0. never smoker	322
30	5. Ja 5	female	9 or less	39: 17-39	1	alive	1	0	8035	0	fair poor		2. 4	2. Auditc 4	8. audc 4-5 cs>19		4. cs daily 20-	323
54	5. Ja 5	male	10-11	50: 50-64	1	alive	1	0	8035	0	good		1. 1-3	1. Auditc 1-3	2. audc1-3 eltd fs	5. alm aud1 0 ard 0 acut 0 eltd	1. ever ltd smoker	324
37	5. Ja 5	male	12 or more	39: 17-39	1	deceased	1	1	3730	0	excell very good	6. and od unbek	1. 1-3	1. Auditc 1-3	2. audc1-3 eltd fs	5. alm aud1 0 ard 0 acut 0 eltd	1. ever ltd smoker	325
63	5. Ja 5	male	9 or less	50: 50-64	1	deceased	1	1	889	0	excell very good	2. Krebs	1. 1-3	1. Auditc 1-3	4. audc1-3 cs>19	15. alm aud1 0 ard 1	4. cs daily 20-	326
57	5. Ja 5	male	9 or less	50: 50-64	1	alive	1	0	8035	0	good		4. 6-7	4. Auditc 6-7	11. audc6-7 cs>19		4. cs daily 20-	327
18	5. Ja 5	female	9 or less	39: 17-39	1	alive	1	0	8035	0	good		1. 1-3	1. Auditc 1-3	1. audc1-3 ns	1. alm aud1 0 ard 0 acut 0 Ges gut ns	0. never smoker	328
58	5. Ja 5	female	10-11	50: 50-64	1	alive	1	0	8035	0	excell very good		2. 4	2. Auditc 4	5. audc4-5 ns		0. never smoker	329
27	5. Ja 5	male	12 or more	39: 17-39	1	alive	1	0	8035	0	excell very good		2. 4	2. Auditc 4	6. audc4-5 eltd fs		1. ever ltd smoker	330
61	5. Ja 5	female	9 or less	50: 50-64	1	alive	1	0	8035	0	fair poor		5. abstinent	13. Abs Ges weniger	21. aab Ges weniger	4. aab aud1 0 ard 0 acut 0 Ges wenig ns	0. never smoker	331
40	5. Ja 5	male	10-11	40: 40-49	1	alive	1	0	8035	0	good		2. 4	2. Auditc 4	8. audc 4-5 cs>19		4. cs daily 20-	332
21	5. Ja 5	male	9 or less	39: 17-39	1	alive	1	0	8035	0	excell very good		1. 1-3	1. Auditc 1-3	2. audc1-3 eltd fs	7. alm aud1 0 ard 0 acut 0 fs	2. former daily smoker	333
51	5. Ja 5	male	9 or less	50: 50-64	1	alive	1	0	8035	0	good		3. 5	3. Auditc 5	8. audc 4-5 cs>19		4. cs daily 20-	334
55	5. Ja 5	male	9 or less	50: 50-64	1	deceased	1	1	3950	0	fair poor	1. HK	1. 1-3	1. Auditc 1-3	2. audc1-3 eltd fs	17. alm aud1 0 ard 0 acut 1	1. ever ltd smoker	335
17	5. Ja 5	male	9 or less	39: 17-39	1	alive	1	0	8035	0	good		6. 8-12	5. Auditc 8-12	13. audc8-12 cs		4. cs daily 20-	336
31	5. Ja 5	male	10-11	39: 17-39	1	alive	1	0	8035	0	excell very good		1. 1-3	1. Auditc 1-3	2. audc1-3 eltd fs	5. alm aud1 0 ard 0 acut 0 eltd	1. ever ltd smoker	337
51	5. Ja 5	female	10-11	50: 50-64	1	deceased	1	1	670	0	fair poor	1. HK	5. abstinent	10. Abs cs>19	18. aab cs>19	12. aab aud1 0 ard 0 acut 0 cs>19	4. cs daily 20-	338
37	5. Ja 5	male	9 or less	39: 17-39	1	alive	1	0	8035	0	excell very good		5. abstinent	10. Abs cs>19	18. aab cs>19	12. aab aud1 0 ard 0 acut 0 cs>19	4. cs daily 20-	339
54	5. Ja 5	male	9 or less	50: 50-64	1	alive	1	0	8035	0	excell very good		1. 1-3	1. Auditc 1-3	2. audc1-3 eltd fs	7. alm aud1 0 ard 0 acut 0 fs	2. former daily smoker	340
28	5. Ja 5	female	10-11	39: 17-39	1	alive	1	0	8035	0	excell very good		1. 1-3	1. Auditc 1-3	3. audc1-3 cs<20	9. alm aud1 0 ard 0 acut 0 cs<20	3. cs daily -19	341
55	5. Ja 5	female	9 or less	50: 50-64	1	alive	1	0	8035	0	good		1. 1-3	1. Auditc 1-3	2. audc1-3 eltd fs	7. alm aud1 0 ard 0 acut 0 fs	2. former daily smoker	342
55	5. Ja 5	female	10-11	50: 50-64	1	deceased	1	1	3744	0	good	2. Krebs	1. 1-3	1. Auditc 1-3	2. audc1-3 eltd fs	5. alm aud1 0 ard 0 acut 0 eltd	1. ever ltd smoker	343
54	5. Ja 5	male	10-11	50: 50-64	1	alive	1	0	8035	0	good		1. 1-3	1. Auditc 1-3	2. audc1-3 eltd fs	7. alm aud1 0 ard 0 acut 0 fs	2. former daily smoker	344
56	5. Ja 5	female	10-11	50: 50-64	1	alive	1	0	8035	0	excell very good		5. abstinent	6. Abs Gesh gut	14. aab Ges gut	2. aab aud1 0 ard 0 acut 0 Ges gut ns	0. never smoker	345
42	5. Ja 5	female	10-11	40: 40-49	1	alive	1	0	8035	0	good		1. 1-3	1. Auditc 1-3	1. audc1-3 ns	1. alm aud1 0 ard 0 acut 0 Ges gut ns	0. never smoker	346
47	5. Ja 5	male	9 or less	40: 40-49	1	alive	1	0	8035	0	fair poor		1. 1-3	1. Auditc 1-3	2. audc1-3 eltd fs	7. alm aud1 0 ard 0 acut 0 fs	2. former daily smoker	347
59	5. Ja 5	male	9 or less	50: 50-64	1	alive	1	0	8035	0	good		1. 1-3	1. Auditc 1-3	2. audc1-3 eltd fs	5. alm aud1 0 ard 0 acut 0 eltd	1. ever ltd smoker	348
33	5. Ja 5	male	9 or less	39: 17-39	1	alive	1	0	8035	0	fair poor		3. 5	3. Auditc 5	8. audc 4-5 cs>19		4. cs daily 20-	349
47	5. Ja 5	female	12 or more	40: 40-49	1	alive	1	0	8035	0	good		3. 5	3. Auditc 5	6. audc4-5 eltd fs		2. former daily smoker	350
36	5. Ja 5	female	10-11	39: 17-39	1	alive	1	0	8035	0	excell very good		3. 5	3. Auditc 5	6. audc4-5 eltd fs		2. former daily smoker	351
42	5. Ja 5	female	9 or less	40: 40-49	1	alive	1	0	8035	0	excell very good		4. 6-7	4. Auditc 6-7	10. audc6-7 cs<20		3. cs daily -19	352
35	5. Ja 5	female	10-11	39: 17-39	1	alive	1	0	8035	0	excell very good		1. 1-3	1. Auditc 1-3	2. audc1-3 eltd fs	5. alm aud1 0 ard 0 acut 0 eltd	1. ever ltd smoker	353
31	5. Ja 5	female	12 or more	39: 17-39	1	alive	1	0	8035	0	good		4. 6-7	4. Auditc 6-7	9. audc6-7 ns eltd fs		2. former daily smoker	354
58	5. Ja 5	female	10-11	50: 50-64	1	alive	1	0	8035	0	good		2. 4	2. Auditc 4	6. audc4-5 eltd fs		2. former daily smoker	355
19	5. Ja 5	female	12 or more	39: 17-39	1	alive	1	0	8035	0	excell very good		1. 1-3	1. Auditc 1-3	1. audc1-3 ns	1. alm aud1 0 ard 0 acut 0 Ges gut ns	0. never smoker	356
37	5. Ja 5	female	9 or less	39: 17-39	1	alive	1	0	8035	0	excell very good		1. 1-3	1. Auditc 1-3	2. audc1-3 eltd fs	5. alm aud1 0 ard 0 acut 0 eltd	1. ever ltd smoker	357
52	5. Ja 5	male	9 or less	50: 50-64	1	alive	1	0	8035	0	good		1. 1-3	1. Auditc 1-3	2. audc1-3 eltd fs	17. alm aud1 0 ard 0 acut 1	1. ever ltd smoker	358
26	5. Ja 5	female	9 or less	39: 17-39	1	alive	1	0	8035	0	fair poor		1. 1-3	1. Auditc 1-3	4. audc1-3 cs>19	11. alm aud1 0 ard 0 acut 0 cs>19	4. cs daily 20-	359
49	5. Ja 5	female	9 or less	40: 40-49	1	alive	1	0	8035	0	good		1. 1-3	1. Auditc 1-3	1. audc1-3 ns	1. alm aud1 0 ard 0 acut 0 Ges gut ns	0. never smoker	360
32	5. Ja 5	male	9 or less	39: 17-39	1	alive	1	0	8035	0	good		4. 6-7	4. Auditc 6-7	11. audc6-7 cs>19		4. cs daily 20-	361
24	5. Ja 5	male	9 or less	39: 17-39	1	alive	1	0	8035	0	excell very good		1. 1-3	1. Auditc 1-3	4. audc1-3 cs>19	13. alm aud1 1	4. cs daily 20-	362
59	5. Ja 5	male	9 or less	50: 50-64	1	deceased	1	1	4176	0	good	1. HK	1. 1-3	1. Auditc 1-3	2. audc1-3 eltd fs	5. alm aud1 0 ard 0 acut 0 eltd	1. ever ltd smoker	363
35	5. Ja 5	male	12 or more	39: 17-39	1	alive	1	0	8035	0	good		1. 1-3	1. Auditc 1-3	2. audc1-3 eltd fs	5. alm aud1 0 ard 0 acut 0 eltd	1. ever ltd smoker	364
40	5. Ja 5	male	10-11	40: 40-49	1	alive	1	0	8035	0	fair poor		2. 4	2. Auditc 4	8. audc 4-5 cs>19		4. cs daily 20-	365
43	5. Ja 5	female	9 or less	40: 40-49	1	alive	1	0	8035	0	good		1. 1-3	1. Auditc 1-3	4. audc1-3 cs>19	15. alm aud1 0 ard 1	4. cs daily 20-	366
36	5. Ja 5	male	10-11	39: 17-39	1	alive	1	0	8035	0	excell very good		4. 6-7	4. Auditc 6-7	11. audc6-7 cs>19		4. cs daily 20-	367
52	5. Ja 5	male	9 or less	50: 50-64	1	alive	1	0	8035	0	excell very good		3. 5	3. Auditc 5	7. audc4-5 cs<20		3. cs daily -19	368
41	5. Ja 5	female	10-11	40: 40-49	1	alive	1	0	8035	0	good		1. 1-3	1. Auditc 1-3	1. audc1-3 ns	13. alm aud1 1	0. never smoker	369
19	5. Ja 5	male	10-11	39: 17-39	1	alive	1	0	8035	0	good		2. 4	2. Auditc 4	7. audc4-5 cs<20		3. cs daily -19	370
23	5. Ja 5	female	10-11	39: 17-39	1	alive	1	0	8035	0	fair poor		1. 1-3	1. Auditc 1-3	1. audc1-3 ns	3. alm aud1 0 ard 0 acut 0 Ges wenig ns	0. never smoker	371
28	5. Ja 5	male	12 or more	39: 17-39	1	alive	1	0	8035	0	excell very good		2. 4	2. Auditc 4	6. audc4-5 eltd fs		1. ever ltd smoker	372
62	5. Ja 5	male	9 or less	50: 50-64	1	deceased	1	1	7040	0	good	1. HK	2. 4	2. Auditc 4	8. audc 4-5 cs>19		4. cs daily 20-	373
47	5. Ja 5	male	9 or less	40: 40-49	1	alive	1	0	8035	0	fair poor		1. 1-3	1. Auditc 1-3	4. audc1-3 cs>19	11. alm aud1 0 ard 0 acut 0 cs>19	4. cs daily 20-	374
24	5. Ja 5	male	9 or less	39: 17-39	1	alive	1	0	8035	0	good		4. 6-7	4. Auditc 6-7	11. audc6-7 cs>19		4. cs daily 20-	375
23	5. Ja 5	female	12 or more	39: 17-39	1	alive	1	0	8035	0	excell very good		5. abstinent	6. Abs Gesh gut	14. aab Ges gut	2. aab aud1 0 ard 0 acut 0 Ges gut ns	0. never smoker	376
38	5. Ja 5	male	9 or less	39: 17-39	1	alive	1	0	8035	0	good		1. 1-3	1. Auditc 1-3	2. audc1-3 eltd fs	7. alm aud1 0 ard 0 acut 0 fs	2. former daily smoker	377
40	5. Ja 5	female	9 or less	40: 40-49	1	alive	1	0	8035	0	excell very good		1. 1-3	1. Auditc 1-3	4. audc1-3 cs>19	11. alm aud1 0 ard 0 acut 0 cs>19	4. cs daily 20-	378
26	5. Ja 5	female	10-11	39: 17-39	1	alive	1	0	8035	0	excell very good		1. 1-3	1. Auditc 1-3	1. audc1-3 ns	1. alm aud1 0 ard 0 acut 0 Ges gut ns	0. never smoker	379
46	5. Ja 5	male	9 or less	40: 40-49	1	alive	1	0	8035	0	excell very good		4. 6-7	4. Auditc 6-7	9. audc6-7 ns eltd fs		1. ever ltd smoker	380
35	5. Ja 5	female	10-11	39: 17-39	1	alive	1	0	8035	0	excell very good		5. abstinent	7. Abs AUD Dr	15. aab AUD Dr	14. aab aud1 1	2. former daily smoker	381
23	5. Ja 5	female	10-11	39: 17-39	1	alive	1	0	8035	0	good		1. 1-3	1. Auditc 1-3	1. audc1-3 ns	1. alm aud1 0 ard 0 acut 0 Ges gut ns	0. never smoker	382
54	5. Ja 5	female	9 or less	50: 50-64	1	alive	1	0	8035	0	excell very good		1. 1-3	1. Auditc 1-3	3. audc1-3 cs<20	9. alm aud1 0 ard 0 acut 0 cs<20	3. cs daily -19	383
50	5. Ja 5	female	9 or less	50: 50-64	1	alive	1	0	8035	0	good		1. 1-3	1. Auditc 1-3	1. audc1-3 ns	1. alm aud1 0 ard 0 acut 0 Ges gut ns	0. never smoker	384
44	5. Ja 5	male	9 or less	40: 40-49	1	deceased	1	1	3610	0	fair poor	5. psychiatr	6. 8-12	5. Auditc 8-12	13. audc8-12 cs		4. cs daily 20-	385
34	5. Ja 5	male	10-11	39: 17-39	1	alive	1	0	8035	0	excell very good		2. 4	2. Auditc 4	6. audc4-5 eltd fs		1. ever ltd smoker	386
45	5. Ja 5	male	10-11	40: 40-49	1	alive	1	0	8035	0	excell very good		1. 1-3	1. Auditc 1-3	4. audc1-3 cs>19	11. alm aud1 0 ard 0 acut 0 cs>19	4. cs daily 20-	387
20	5. Ja 5	female	10-11	39: 17-39	1	alive	1	0	8035	0	excell very good		1. 1-3	1. Auditc 1-3	4. audc1-3 cs>19	15. alm aud1 0 ard 1	4. cs daily 20-	388
23	5. Ja 5	female	12 or more	39: 17-39	1	alive	1	0	8035	0	excell very good		1. 1-3	1. Auditc 1-3	2. audc1-3 eltd fs	5. alm aud1 0 ard 0 acut 0 eltd	1. ever ltd smoker	389
52	5. Ja 5	female	9 or less	50: 50-64	1	alive	1	0	8035	0	good		1. 1-3	1. Auditc 1-3	2. audc1-3 eltd fs	5. alm aud1 0 ard 0 acut 0 eltd	1. ever ltd smoker	390
19	5. Ja 5	male	10-11	39: 17-39	1	alive	1	0	8035	0	excell very good		1. 1-3	1. Auditc 1-3	1. audc1-3 ns	1. alm aud1 0 ard 0 acut 0 Ges gut ns	0. never smoker	391
57	5. Ja 5	male	10-11	50: 50-64	1	deceased	1	1	6913	0	good	1. HK	2. 4	2. Auditc 4	8. audc 4-5 cs>19		4. cs daily 20-	392
60	5. Ja 5	male	10-11	50: 50-64	1	alive	1	0	8035	0	good		3. 5	3. Auditc 5	8. audc 4-5 cs>19		4. cs daily 20-	393
57	5. Ja 5	male	9 or less	50: 50-64	1	deceased	1	1	1319	0	fair poor	1. HK	5. abstinent	13. Abs Ges weniger	21. aab Ges weniger	4. aab aud1 0 ard 0 acut 0 Ges wenig ns	0. never smoker	394
46	5. Ja 5	male	12 or more	40: 40-49	1	alive	1	0	8035	0	good		5. abstinent	6. Abs Gesh gut	14. aab Ges gut	6. aab aud1 0 ard 0 acut 0 eltd	1. ever ltd smoker	395
60	5. Ja 5	male	10-11	50: 50-64	1	alive	1	0	8035	0	fair poor		1. 1-3	1. Auditc 1-3	2. audc1-3 eltd fs	5. alm aud1 0 ard 0 acut 0 eltd	1. ever ltd smoker	396
59	5. Ja 5	female	9 or less	50: 50-64	1	alive	1	0	8035	0	good		1. 1-3	1. Auditc 1-3	1. audc1-3 ns	1. alm aud1 0 ard 0 acut 0 Ges gut ns	0. never smoker	397
35	5. Ja 5	male	12 or more	39: 17-39	1	alive	1	0	8035	0	good		2. 4	2. Auditc 4	8. audc 4-5 cs>19		4. cs daily 20-	398
27	5. Ja 5	female	10-11	39: 17-39	1	alive	1	0	8035	0	excell very good		1. 1-3	1. Auditc 1-3	2. audc1-3 eltd fs	7. alm aud1 0 ard 0 acut 0 fs	2. former daily smoker	399
52	5. Ja 5	female	9 or less	50: 50-64	1	alive	1	0	8035	0	excell very good		1. 1-3	1. Auditc 1-3	2. audc1-3 eltd fs	7. alm aud1 0 ard 0 acut 0 fs	2. former daily smoker	400
37	5. Ja 5	male	12 or more	39: 17-39	1	alive	1	0	8035	0	good		2. 4	2. Auditc 4	5. audc4-5 ns		0. never smoker	401
20	5. Ja 5	male	12 or more	39: 17-39	1	alive	1	0	8035	0	excell very good		1. 1-3	1. Auditc 1-3	1. audc1-3 ns	1. alm aud1 0 ard 0 acut 0 Ges gut ns	0. never smoker	402
43	5. Ja 5	male	10-11	40: 40-49	1	alive	1	0	8035	0	good		4. 6-7	4. Auditc 6-7	9. audc6-7 ns eltd fs		2. former daily smoker	403
31	5. Ja 5	male	10-11	39: 17-39	1	alive	1	0	8035	0	good		4. 6-7	4. Auditc 6-7	11. audc6-7 cs>19		4. cs daily 20-	404
36	5. Ja 5	male	9 or less	39: 17-39	1	alive	1	0	8035	0	good		1. 1-3	1. Auditc 1-3	2. audc1-3 eltd fs	5. alm aud1 0 ard 0 acut 0 eltd	1. ever ltd smoker	405
49	5. Ja 5	male	10-11	40: 40-49	1	alive	1	0	8035	0	good		1. 1-3	1. Auditc 1-3	2. audc1-3 eltd fs	7. alm aud1 0 ard 0 acut 0 fs	2. former daily smoker	406
62	5. Ja 5	male	9 or less	50: 50-64	1	deceased	1	1	3752	0	fair poor	2. Krebs	3. 5	3. Auditc 5	8. audc 4-5 cs>19		4. cs daily 20-	407
28	5. Ja 5	male	9 or less	39: 17-39	1	alive	1	0	8035	0	good		2. 4	2. Auditc 4	6. audc4-5 eltd fs		1. ever ltd smoker	408
33	5. Ja 5	male	9 or less	39: 17-39	1	alive	1	0	8035	0	excell very good		6. 8-12	5. Auditc 8-12	12. audc8-12 ns eltd fs		1. ever ltd smoker	409
47	5. Ja 5	female	10-11	40: 40-49	1	alive	1	0	8035	0	excell very good		1. 1-3	1. Auditc 1-3	4. audc1-3 cs>19	11. alm aud1 0 ard 0 acut 0 cs>19	4. cs daily 20-	410
52	5. Ja 5	male	10-11	50: 50-64	1	alive	1	0	8035	0	excell very good		2. 4	2. Auditc 4	8. audc 4-5 cs>19		4. cs daily 20-	411
34	5. Ja 5	male	12 or more	39: 17-39	1	alive	1	0	8035	0	good		1. 1-3	1. Auditc 1-3	1. audc1-3 ns	1. alm aud1 0 ard 0 acut 0 Ges gut ns	0. never smoker	412
23	5. Ja 5	male	9 or less	39: 17-39	1	alive	1	0	8035	0	excell very good		1. 1-3	1. Auditc 1-3	1. audc1-3 ns	1. alm aud1 0 ard 0 acut 0 Ges gut ns	0. never smoker	413
30	5. Ja 5	male	9 or less	39: 17-39	1	alive	1	0	8035	0	excell very good		1. 1-3	1. Auditc 1-3	2. audc1-3 eltd fs	5. alm aud1 0 ard 0 acut 0 eltd	1. ever ltd smoker	414
53	5. Ja 5	male	9 or less	50: 50-64	1	alive	1	0	8035	0	fair poor		1. 1-3	1. Auditc 1-3	3. audc1-3 cs<20	9. alm aud1 0 ard 0 acut 0 cs<20	3. cs daily -19	415
28	5. Ja 5	male	9 or less	39: 17-39	1	alive	1	0	8035	0	fair poor		2. 4	2. Auditc 4	8. audc 4-5 cs>19		4. cs daily 20-	416
36	5. Ja 5	male	10-11	39: 17-39	1	alive	1	0	8035	0	fair poor		2. 4	2. Auditc 4	8. audc 4-5 cs>19		4. cs daily 20-	417
42	5. Ja 5	male	12 or more	40: 40-49	1	alive	1	0	8035	0	good		1. 1-3	1. Auditc 1-3	2. audc1-3 eltd fs	5. alm aud1 0 ard 0 acut 0 eltd	1. ever ltd smoker	418
23	5. Ja 5	female	9 or less	39: 17-39	1	alive	1	0	8035	0	excell very good		5. abstinent	10. Abs cs>19	18. aab cs>19	12. aab aud1 0 ard 0 acut 0 cs>19	4. cs daily 20-	419
28	5. Ja 5	male	10-11	39: 17-39	1	alive	1	0	8035	0	good		2. 4	2. Auditc 4	8. audc 4-5 cs>19		4. cs daily 20-	420
60	5. Ja 5	male	10-11	50: 50-64	1	alive	1	0	8035	0	good		4. 6-7	4. Auditc 6-7	11. audc6-7 cs>19		4. cs daily 20-	421
48	5. Ja 5	female	10-11	40: 40-49	1	alive	1	0	8035	0	good		2. 4	2. Auditc 4	7. audc4-5 cs<20		3. cs daily -19	422
39	5. Ja 5	female	9 or less	39: 17-39	1	alive	1	0	8035	0	good		1. 1-3	1. Auditc 1-3	3. audc1-3 cs<20	9. alm aud1 0 ard 0 acut 0 cs<20	3. cs daily -19	423
39	5. Ja 5	female	12 or more	39: 17-39	1	alive	1	0	8035	0	excell very good		1. 1-3	1. Auditc 1-3	2. audc1-3 eltd fs	15. alm aud1 0 ard 1	2. former daily smoker	424
40	5. Ja 5	male	12 or more	40: 40-49	1	alive	1	0	8035	0	excell very good		4. 6-7	4. Auditc 6-7	10. audc6-7 cs<20		3. cs daily -19	425
49	5. Ja 5	female	9 or less	40: 40-49	1	alive	1	0	8035	0	good		3. 5	3. Auditc 5	5. audc4-5 ns		0. never smoker	426
35	5. Ja 5	male	12 or more	39: 17-39	1	alive	1	0	8035	0	excell very good		1. 1-3	1. Auditc 1-3	2. audc1-3 eltd fs	5. alm aud1 0 ard 0 acut 0 eltd	1. ever ltd smoker	427
58	5. Ja 5	female	10-11	50: 50-64	1	alive	1	0	8035	0	fair poor		5. abstinent	11. Abs cs<20	19. aab cs<20	10. aab aud1 0 ard 0 acut 0 cs<20	3. cs daily -19	428
38	5. Ja 5	female	10-11	39: 17-39	1	alive	1	0	8035	0	good		1. 1-3	1. Auditc 1-3	4. audc1-3 cs>19	13. alm aud1 1	4. cs daily 20-	429
59	5. Ja 5	female	9 or less	50: 50-64	1	deceased	1	1	6878	0	fair poor	2. Krebs	5. abstinent	13. Abs Ges weniger	21. aab Ges weniger	4. aab aud1 0 ard 0 acut 0 Ges wenig ns	0. never smoker	430
33	5. Ja 5	male	9 or less	39: 17-39	1	alive	1	0	8035	0	excell very good		1. 1-3	1. Auditc 1-3	2. audc1-3 eltd fs	7. alm aud1 0 ard 0 acut 0 fs	2. former daily smoker	431
49	5. Ja 5	female	9 or less	40: 40-49	1	alive	1	0	8035	0	excell very good		1. 1-3	1. Auditc 1-3	3. audc1-3 cs<20	9. alm aud1 0 ard 0 acut 0 cs<20	3. cs daily -19	432
54	5. Ja 5	female	9 or less	50: 50-64	1	deceased	1	1	4282	0	good	2. Krebs	2. 4	2. Auditc 4	8. audc 4-5 cs>19		4. cs daily 20-	433
33	5. Ja 5	female	10-11	39: 17-39	1	alive	1	0	8035	0	good		1. 1-3	1. Auditc 1-3	1. audc1-3 ns	1. alm aud1 0 ard 0 acut 0 Ges gut ns	0. never smoker	434
27	5. Ja 5	male	12 or more	39: 17-39	1	alive	1	0	8035	0	good		1. 1-3	1. Auditc 1-3	1. audc1-3 ns	1. alm aud1 0 ard 0 acut 0 Ges gut ns	0. never smoker	435
26	5. Ja 5	female	12 or more	39: 17-39	1	alive	1	0	8035	0	excell very good		1. 1-3	1. Auditc 1-3	1. audc1-3 ns	1. alm aud1 0 ard 0 acut 0 Ges gut ns	0. never smoker	436
26	5. Ja 5	female	9 or less	39: 17-39	1	alive	1	0	8035	0	good		2. 4	2. Auditc 4	8. audc 4-5 cs>19		4. cs daily 20-	437
24	5. Ja 5	female	9 or less	39: 17-39	1	alive	1	0	8035	0	good		5. abstinent	8. Abs ARD	16. aab ARD	16. aab aud1 0 ard 1	4. cs daily 20-	438
40	5. Ja 5	male	9 or less	40: 40-49	1	deceased	1	1	2307	0	good	1. HK	2. 4	2. Auditc 4	8. audc 4-5 cs>19		4. cs daily 20-	439
37	5. Ja 5	male	9 or less	39: 17-39	1	alive	1	0	8035	0	good		1. 1-3	1. Auditc 1-3	3. audc1-3 cs<20	9. alm aud1 0 ard 0 acut 0 cs<20	3. cs daily -19	440
58	5. Ja 5	female	9 or less	50: 50-64	1	deceased	1	1	2577	0	fair poor	1. HK	1. 1-3	1. Auditc 1-3	3. audc1-3 cs<20	9. alm aud1 0 ard 0 acut 0 cs<20	3. cs daily -19	441
43	5. Ja 5	female	9 or less	40: 40-49	1	alive	1	0	8035	0	good		3. 5	3. Auditc 5	8. audc 4-5 cs>19		4. cs daily 20-	442
19	5. Ja 5	female	10-11	39: 17-39	1	alive	1	0	8035	0	excell very good		4. 6-7	4. Auditc 6-7	10. audc6-7 cs<20		3. cs daily -19	443
41	5. Ja 5	male	9 or less	40: 40-49	1	alive	1	0	8035	0	excell very good		1. 1-3	1. Auditc 1-3	4. audc1-3 cs>19	13. alm aud1 1	4. cs daily 20-	444
30	5. Ja 5	male	10-11	39: 17-39	1	alive	1	0	8035	0	good		1. 1-3	1. Auditc 1-3	4. audc1-3 cs>19	11. alm aud1 0 ard 0 acut 0 cs>19	4. cs daily 20-	445
35	5. Ja 5	male	10-11	39: 17-39	1	alive	1	0	8035	0	good		1. 1-3	1. Auditc 1-3	3. audc1-3 cs<20	9. alm aud1 0 ard 0 acut 0 cs<20	3. cs daily -19	446
60	5. Ja 5	female	9 or less	50: 50-64	1	deceased	1	1	7064	0	good	2. Krebs	5. abstinent	6. Abs Gesh gut	14. aab Ges gut	2. aab aud1 0 ard 0 acut 0 Ges gut ns	0. never smoker	447
46	5. Ja 5	male	12 or more	40: 40-49	1	alive	1	0	8035	0	excell very good		3. 5	3. Auditc 5	8. audc 4-5 cs>19		4. cs daily 20-	448
46	5. Ja 5	male	9 or less	40: 40-49	1	deceased	1	1	6810	0	excell very good	2. Krebs	1. 1-3	1. Auditc 1-3	3. audc1-3 cs<20	9. alm aud1 0 ard 0 acut 0 cs<20	3. cs daily -19	449
38	5. Ja 5	male	12 or more	39: 17-39	1	alive	1	0	8035	0	good		1. 1-3	1. Auditc 1-3	2. audc1-3 eltd fs	7. alm aud1 0 ard 0 acut 0 fs	2. former daily smoker	450
57	5. Ja 5	female	9 or less	50: 50-64	1	alive	1	0	8035	0	fair poor		1. 1-3	1. Auditc 1-3	2. audc1-3 eltd fs	5. alm aud1 0 ard 0 acut 0 eltd	1. ever ltd smoker	451
58	5. Ja 5	female	10-11	50: 50-64	1	deceased	1	1	6813	0	fair poor	1. HK	1. 1-3	1. Auditc 1-3	4. audc1-3 cs>19	15. alm aud1 0 ard 1	4. cs daily 20-	452
44	5. Ja 5	female	9 or less	40: 40-49	1	alive	1	0	8035	0	excell very good		1. 1-3	1. Auditc 1-3	3. audc1-3 cs<20	9. alm aud1 0 ard 0 acut 0 cs<20	3. cs daily -19	453
50	5. Ja 5	female	9 or less	50: 50-64	1	alive	1	0	8035	0	fair poor		1. 1-3	1. Auditc 1-3	3. audc1-3 cs<20	9. alm aud1 0 ard 0 acut 0 cs<20	3. cs daily -19	454
30	5. Ja 5	male	9 or less	39: 17-39	1	alive	1	0	8035	0	fair poor		3. 5	3. Auditc 5	8. audc 4-5 cs>19		4. cs daily 20-	455
50	5. Ja 5	female	9 or less	50: 50-64	1	deceased	1	1	5158	0	good	2. Krebs	5. abstinent	10. Abs cs>19	18. aab cs>19	12. aab aud1 0 ard 0 acut 0 cs>19	4. cs daily 20-	456
37	5. Ja 5	male	9 or less	39: 17-39	1	alive	1	0	8035	0	excell very good		1. 1-3	1. Auditc 1-3	4. audc1-3 cs>19	13. alm aud1 1	4. cs daily 20-	457
45	5. Ja 5	male	10-11	40: 40-49	1	alive	1	0	8035	0	good		1. 1-3	1. Auditc 1-3	2. audc1-3 eltd fs	5. alm aud1 0 ard 0 acut 0 eltd	1. ever ltd smoker	458
44	5. Ja 5	female	10-11	40: 40-49	1	alive	1	0	8035	0	good		2. 4	2. Auditc 4	6. audc4-5 eltd fs		1. ever ltd smoker	459
39	5. Ja 5	female	10-11	39: 17-39	1	alive	1	0	8035	0	good		5. abstinent	12. Abs fs	20. aab fs	8. aab aud1 0 ard 0 acut 0 fs	2. former daily smoker	460
58	5. Ja 5	male	10-11	50: 50-64	1	alive	1	0	8035	0	fair poor		4. 6-7	4. Auditc 6-7	9. audc6-7 ns eltd fs		2. former daily smoker	461
54	5. Ja 5	female	9 or less	50: 50-64	1	deceased	1	1	5721	0	excell very good	2. Krebs	2. 4	2. Auditc 4	6. audc4-5 eltd fs		2. former daily smoker	462
49	5. Ja 5	male	10-11	40: 40-49	1	alive	1	0	8035	0	excell very good		2. 4	2. Auditc 4	8. audc 4-5 cs>19		4. cs daily 20-	463
64	5. Ja 5	female	10-11	50: 50-64	1	alive	1	0	8035	0	good		5. abstinent	6. Abs Gesh gut	14. aab Ges gut	2. aab aud1 0 ard 0 acut 0 Ges gut ns	0. never smoker	464
49	5. Ja 5	male	10-11	40: 40-49	1	alive	1	0	8035	0	excell very good		1. 1-3	1. Auditc 1-3	2. audc1-3 eltd fs	13. alm aud1 1	2. former daily smoker	465
25	5. Ja 5	male	9 or less	39: 17-39	1	alive	1	0	8035	0	good		1. 1-3	1. Auditc 1-3	2. audc1-3 eltd fs	5. alm aud1 0 ard 0 acut 0 eltd	1. ever ltd smoker	466
38	5. Ja 5	male	10-11	39: 17-39	1	alive	1	0	8035	0	fair poor		1. 1-3	1. Auditc 1-3	2. audc1-3 eltd fs	17. alm aud1 0 ard 0 acut 1	2. former daily smoker	467
27	5. Ja 5	male	9 or less	39: 17-39	1	alive	1	0	8035	0	fair poor		1. 1-3	1. Auditc 1-3	1. audc1-3 ns	3. alm aud1 0 ard 0 acut 0 Ges wenig ns	0. never smoker	468
29	5. Ja 5	female	10-11	39: 17-39	1	alive	1	0	8035	0	good		2. 4	2. Auditc 4	8. audc 4-5 cs>19		4. cs daily 20-	469
32	5. Ja 5	female	10-11	39: 17-39	1	alive	1	0	8035	0	excell very good		1. 1-3	1. Auditc 1-3	2. audc1-3 eltd fs	7. alm aud1 0 ard 0 acut 0 fs	2. former daily smoker	470
55	5. Ja 5	male	12 or more	50: 50-64	1	deceased	1	1	6188	0	excell very good	1. HK	3. 5	3. Auditc 5	7. audc4-5 cs<20		3. cs daily -19	471
17	5. Ja 5	male	9 or less	39: 17-39	1	alive	1	0	8035	0	excell very good		3. 5	3. Auditc 5	6. audc4-5 eltd fs		1. ever ltd smoker	472
32	5. Ja 5	male	10-11	39: 17-39	1	alive	1	0	8035	0	excell very good		2. 4	2. Auditc 4	6. audc4-5 eltd fs		2. former daily smoker	473
41	5. Ja 5	male	10-11	40: 40-49	1	alive	1	0	8035	0	excell very good		6. 8-12	5. Auditc 8-12	13. audc8-12 cs		4. cs daily 20-	474
48	5. Ja 5	male	10-11	40: 40-49	1	alive	1	0	8035	0	excell very good		1. 1-3	1. Auditc 1-3	4. audc1-3 cs>19	11. alm aud1 0 ard 0 acut 0 cs>19	4. cs daily 20-	475
55	5. Ja 5	female	9 or less	50: 50-64	1	deceased	1	1	7176	0	good	2. Krebs	1. 1-3	1. Auditc 1-3	4. audc1-3 cs>19	11. alm aud1 0 ard 0 acut 0 cs>19	4. cs daily 20-	476
50	5. Ja 5	male	9 or less	50: 50-64	1	deceased	1	1	6354	0	fair poor	2. Krebs	2. 4	2. Auditc 4	8. audc 4-5 cs>19		4. cs daily 20-	477
34	5. Ja 5	female	10-11	39: 17-39	1	alive	1	0	8035	0	excell very good		1. 1-3	1. Auditc 1-3	2. audc1-3 eltd fs	5. alm aud1 0 ard 0 acut 0 eltd	1. ever ltd smoker	478
28	5. Ja 5	female	9 or less	39: 17-39	1	alive	1	0	8035	0	good		1. 1-3	1. Auditc 1-3	3. audc1-3 cs<20	9. alm aud1 0 ard 0 acut 0 cs<20	3. cs daily -19	479
45	5. Ja 5	female	10-11	40: 40-49	1	alive	1	0	8035	0	excell very good		2. 4	2. Auditc 4	6. audc4-5 eltd fs		1. ever ltd smoker	480
28	5. Ja 5	female	10-11	39: 17-39	1	alive	1	0	8035	0	excell very good		1. 1-3	1. Auditc 1-3	4. audc1-3 cs>19	11. alm aud1 0 ard 0 acut 0 cs>19	4. cs daily 20-	481
51	5. Ja 5	female	9 or less	50: 50-64	1	alive	1	0	8035	0	fair poor		1. 1-3	1. Auditc 1-3	2. audc1-3 eltd fs	7. alm aud1 0 ard 0 acut 0 fs	2. former daily smoker	482
19	5. Ja 5	female	9 or less	39: 17-39	1	alive	1	0	8035	0	good		1. 1-3	1. Auditc 1-3	4. audc1-3 cs>19	11. alm aud1 0 ard 0 acut 0 cs>19	4. cs daily 20-	483
51	5. Ja 5	male	10-11	50: 50-64	1	alive	1	0	8035	0	good		4. 6-7	4. Auditc 6-7	11. audc6-7 cs>19		4. cs daily 20-	484
50	5. Ja 5	male	12 or more	50: 50-64	1	alive	1	0	8035	0	good		1. 1-3	1. Auditc 1-3	1. audc1-3 ns	1. alm aud1 0 ard 0 acut 0 Ges gut ns	0. never smoker	485
18	5. Ja 5	female	10-11	39: 17-39	1	alive	1	0	8035	0	good		1. 1-3	1. Auditc 1-3	4. audc1-3 cs>19	17. alm aud1 0 ard 0 acut 1	4. cs daily 20-	486
40	5. Ja 5	female	9 or less	40: 40-49	1	alive	1	0	8035	0	excell very good		5. abstinent	11. Abs cs<20	19. aab cs<20	10. aab aud1 0 ard 0 acut 0 cs<20	3. cs daily -19	487
20	5. Ja 5	male	10-11	39: 17-39	1	alive	1	0	8035	0	excell very good		2. 4	2. Auditc 4	7. audc4-5 cs<20		3. cs daily -19	488
58	5. Ja 5	male	9 or less	50: 50-64	1	alive	1	0	8035	0	good		1. 1-3	1. Auditc 1-3	4. audc1-3 cs>19	13. alm aud1 1	4. cs daily 20-	489
40	5. Ja 5	female	9 or less	40: 40-49	1	alive	1	0	8035	0	good		1. 1-3	1. Auditc 1-3	4. audc1-3 cs>19	11. alm aud1 0 ard 0 acut 0 cs>19	4. cs daily 20-	490
51	5. Ja 5	female	9 or less	50: 50-64	1	alive	1	0	8035	0	good		1. 1-3	1. Auditc 1-3	2. audc1-3 eltd fs	7. alm aud1 0 ard 0 acut 0 fs	2. former daily smoker	491
22	5. Ja 5	female	9 or less	39: 17-39	1	alive	1	0	8035	0	good		1. 1-3	1. Auditc 1-3	4. audc1-3 cs>19	11. alm aud1 0 ard 0 acut 0 cs>19	4. cs daily 20-	492
52	5. Ja 5	male	9 or less	50: 50-64	1	alive	1	0	8035	0	good		1. 1-3	1. Auditc 1-3	3. audc1-3 cs<20	9. alm aud1 0 ard 0 acut 0 cs<20	3. cs daily -19	493
25	5. Ja 5	male	10-11	39: 17-39	1	alive	1	0	8035	0	fair poor		1. 1-3	1. Auditc 1-3	4. audc1-3 cs>19	11. alm aud1 0 ard 0 acut 0 cs>19	4. cs daily 20-	494
34	5. Ja 5	female	12 or more	39: 17-39	1	alive	1	0	8035	0	excell very good		2. 4	2. Auditc 4	7. audc4-5 cs<20		3. cs daily -19	495
30	5. Ja 5	male	12 or more	39: 17-39	1	alive	1	0	8035	0	excell very good		6. 8-12	5. Auditc 8-12	13. audc8-12 cs		4. cs daily 20-	496
25	5. Ja 5	male	9 or less	39: 17-39	1	alive	1	0	8035	0	fair poor		6. 8-12	5. Auditc 8-12	12. audc8-12 ns eltd fs		0. never smoker	497
56	5. Ja 5	female	9 or less	50: 50-64	1	alive	1	0	8035	0	good		1. 1-3	1. Auditc 1-3	1. audc1-3 ns	1. alm aud1 0 ard 0 acut 0 Ges gut ns	0. never smoker	498
57	5. Ja 5	male	10-11	50: 50-64	1	alive	1	0	8035	0	fair poor		5. abstinent	9. Abs Alkprobl	17. aab Alkprobl	18. aab aud1 0 ard 0 acut 1	1. ever ltd smoker	499
38	5. Ja 5	male	9 or less	39: 17-39	1	alive	1	0	8035	0	fair poor		1. 1-3	1. Auditc 1-3	1. audc1-3 ns	19. alm auditc600>18	0. never smoker	500
44	5. Ja 5	female	9 or less	40: 40-49	1	alive	1	0	8035	0	fair poor		5. abstinent	10. Abs cs>19	18. aab cs>19	12. aab aud1 0 ard 0 acut 0 cs>19	4. cs daily 20-	501
26	5. Ja 5	male	9 or less	39: 17-39	1	alive	1	0	8035	0	good		1. 1-3	1. Auditc 1-3	2. audc1-3 eltd fs	5. alm aud1 0 ard 0 acut 0 eltd	1. ever ltd smoker	502
62	5. Ja 5	female	9 or less	50: 50-64	1	alive	1	0	8035	0	excell very good		1. 1-3	1. Auditc 1-3	2. audc1-3 eltd fs	7. alm aud1 0 ard 0 acut 0 fs	2. former daily smoker	503
37	5. Ja 5	female	10-11	39: 17-39	1	alive	1	0	8035	0	excell very good		1. 1-3	1. Auditc 1-3	2. audc1-3 eltd fs	5. alm aud1 0 ard 0 acut 0 eltd	1. ever ltd smoker	504
45	5. Ja 5	male	9 or less	40: 40-49	1	deceased	1	1	6254	0	good	1. HK	4. 6-7	4. Auditc 6-7	11. audc6-7 cs>19		4. cs daily 20-	505
58	5. Ja 5	male	9 or less	50: 50-64	1	alive	1	0	8035	0	fair poor		5. abstinent	13. Abs Ges weniger	21. aab Ges weniger	4. aab aud1 0 ard 0 acut 0 Ges wenig ns	0. never smoker	506
38	5. Ja 5	male	9 or less	39: 17-39	1	alive	1	0	8035	0	good		5. abstinent	6. Abs Gesh gut	14. aab Ges gut	2. aab aud1 0 ard 0 acut 0 Ges gut ns	0. never smoker	507
61	5. Ja 5	female	9 or less	50: 50-64	1	alive	1	0	8035	0	excell very good		5. abstinent	6. Abs Gesh gut	14. aab Ges gut	2. aab aud1 0 ard 0 acut 0 Ges gut ns	0. never smoker	508
54	5. Ja 5	male	9 or less	50: 50-64	1	alive	1	0	8035	0	good		2. 4	2. Auditc 4	6. audc4-5 eltd fs		2. former daily smoker	509
54	5. Ja 5	female	10-11	50: 50-64	1	deceased	1	1	2537	0	good	1. HK	6. 8-12	5. Auditc 8-12	13. audc8-12 cs		4. cs daily 20-	510
54	5. Ja 5	male	10-11	50: 50-64	1	alive	1	0	8035	0	excell very good		2. 4	2. Auditc 4	5. audc4-5 ns		0. never smoker	511
38	5. Ja 5	male	9 or less	39: 17-39	1	alive	1	0	8035	0	good		2. 4	2. Auditc 4	5. audc4-5 ns		0. never smoker	512
49	5. Ja 5	male	12 or more	40: 40-49	1	alive	1	0	8035	0	good		2. 4	2. Auditc 4	6. audc4-5 eltd fs		2. former daily smoker	513
47	5. Ja 5	male	10-11	40: 40-49	1	alive	1	0	8035	0	excell very good		3. 5	3. Auditc 5	8. audc 4-5 cs>19		4. cs daily 20-	514
55	5. Ja 5	male	9 or less	50: 50-64	1	deceased	1	1	7633	0	excell very good	1. HK	3. 5	3. Auditc 5	6. audc4-5 eltd fs		2. former daily smoker	515
31	5. Ja 5	female	10-11	39: 17-39	1	alive	1	0	8035	0	excell very good		1. 1-3	1. Auditc 1-3	3. audc1-3 cs<20	9. alm aud1 0 ard 0 acut 0 cs<20	3. cs daily -19	516
61	5. Ja 5	female	9 or less	50: 50-64	1	alive	1	0	8035	0	excell very good		1. 1-3	1. Auditc 1-3	4. audc1-3 cs>19	15. alm aud1 0 ard 1	4. cs daily 20-	517
19	5. Ja 5	female	10-11	39: 17-39	1	alive	1	0	8035	0	excell very good		1. 1-3	1. Auditc 1-3	3. audc1-3 cs<20	9. alm aud1 0 ard 0 acut 0 cs<20	3. cs daily -19	518
60	5. Ja 5	male	9 or less	50: 50-64	1	alive	1	0	8035	0	fair poor		2. 4	2. Auditc 4	6. audc4-5 eltd fs		2. former daily smoker	519
35	5. Ja 5	male	9 or less	39: 17-39	1	alive	1	0	8035	0	good		3. 5	3. Auditc 5	8. audc 4-5 cs>19		4. cs daily 20-	520
59	5. Ja 5	female	10-11	50: 50-64	1	alive	1	0	8035	0	fair poor		2. 4	2. Auditc 4	7. audc4-5 cs<20		3. cs daily -19	521
23	5. Ja 5	female	12 or more	39: 17-39	1	alive	1	0	8035	0	excell very good		1. 1-3	1. Auditc 1-3	2. audc1-3 eltd fs	5. alm aud1 0 ard 0 acut 0 eltd	1. ever ltd smoker	522
33	5. Ja 5	male	9 or less	39: 17-39	1	alive	1	0	8035	0	good		3. 5	3. Auditc 5	7. audc4-5 cs<20		3. cs daily -19	523
25	5. Ja 5	female	12 or more	39: 17-39	1	alive	1	0	8035	0	good		1. 1-3	1. Auditc 1-3	1. audc1-3 ns	1. alm aud1 0 ard 0 acut 0 Ges gut ns	0. never smoker	524
20	5. Ja 5	male	9 or less	39: 17-39	1	alive	1	0	8035	0	excell very good		3. 5	3. Auditc 5	5. audc4-5 ns		0. never smoker	525
45	5. Ja 5	female	9 or less	40: 40-49	1	alive	1	0	8035	0	good		1. 1-3	1. Auditc 1-3	1. audc1-3 ns	1. alm aud1 0 ard 0 acut 0 Ges gut ns	0. never smoker	526
58	5. Ja 5	female	9 or less	50: 50-64	1	alive	1	0	8035	0	excell very good		1. 1-3	1. Auditc 1-3	1. audc1-3 ns	1. alm aud1 0 ard 0 acut 0 Ges gut ns	0. never smoker	527
28	5. Ja 5	female	9 or less	39: 17-39	1	alive	1	0	8035	0	good		1. 1-3	1. Auditc 1-3	2. audc1-3 eltd fs	7. alm aud1 0 ard 0 acut 0 fs	2. former daily smoker	528
58	5. Ja 5	female	12 or more	50: 50-64	1	alive	1	0	8035	0	good		1. 1-3	1. Auditc 1-3	4. audc1-3 cs>19	11. alm aud1 0 ard 0 acut 0 cs>19	4. cs daily 20-	529
54	5. Ja 5	male	12 or more	50: 50-64	1	alive	1	0	8035	0	excell very good		2. 4	2. Auditc 4	8. audc 4-5 cs>19		4. cs daily 20-	530
56	5. Ja 5	female	9 or less	50: 50-64	1	alive	1	0	8035	0	good		1. 1-3	1. Auditc 1-3	2. audc1-3 eltd fs	5. alm aud1 0 ard 0 acut 0 eltd	1. ever ltd smoker	531
24	5. Ja 5	female	10-11	39: 17-39	1	alive	1	0	8035	0	good		3. 5	3. Auditc 5	6. audc4-5 eltd fs		1. ever ltd smoker	532
37	5. Ja 5	male	10-11	39: 17-39	1	alive	1	0	8035	0	excell very good		1. 1-3	1. Auditc 1-3	2. audc1-3 eltd fs	7. alm aud1 0 ard 0 acut 0 fs	2. former daily smoker	533
18	5. Ja 5	female	10-11	39: 17-39	1	alive	1	0	8035	0	excell very good		1. 1-3	1. Auditc 1-3	2. audc1-3 eltd fs	5. alm aud1 0 ard 0 acut 0 eltd	1. ever ltd smoker	534
39	5. Ja 5	female	10-11	39: 17-39	1	alive	1	0	8035	0	excell very good		2. 4	2. Auditc 4	7. audc4-5 cs<20		3. cs daily -19	535
46	1. Nein 1	male	9 or less	40: 40-49	1	alive	1	0	8035	0	good		5. abstinent	6. Abs Gesh gut	14. aab Ges gut	6. aab aud1 0 ard 0 acut 0 eltd	1. ever ltd smoker	536
60	5. Ja 5	female	9 or less	50: 50-64	1	alive	1	0	8035	0	good		2. 4	2. Auditc 4	6. audc4-5 eltd fs		2. former daily smoker	537
31	5. Ja 5	female	10-11	39: 17-39	1	alive	1	0	8035	0	good		1. 1-3	1. Auditc 1-3	2. audc1-3 eltd fs	13. alm aud1 1	1. ever ltd smoker	538
62	5. Ja 5	female	9 or less	50: 50-64	1	alive	1	0	8035	0	good		1. 1-3	1. Auditc 1-3	1. audc1-3 ns	1. alm aud1 0 ard 0 acut 0 Ges gut ns	0. never smoker	539
25	5. Ja 5	male	10-11	39: 17-39	1	alive	1	0	8035	0	excell very good		1. 1-3	1. Auditc 1-3	1. audc1-3 ns	1. alm aud1 0 ard 0 acut 0 Ges gut ns	0. never smoker	540
34	5. Ja 5	female	10-11	39: 17-39	1	alive	1	0	8035	0	excell very good		1. 1-3	1. Auditc 1-3	2. audc1-3 eltd fs	5. alm aud1 0 ard 0 acut 0 eltd	1. ever ltd smoker	541
64	5. Ja 5	female	10-11	50: 50-64	1	alive	1	0	8035	0	good		5. abstinent	6. Abs Gesh gut	14. aab Ges gut	2. aab aud1 0 ard 0 acut 0 Ges gut ns	0. never smoker	542
58	5. Ja 5	male	9 or less	50: 50-64	1	alive	1	0	8035	0	fair poor		4. 6-7	4. Auditc 6-7	9. audc6-7 ns eltd fs		2. former daily smoker	543
48	5. Ja 5	male	10-11	40: 40-49	1	alive	1	0	8035	0	fair poor		1. 1-3	1. Auditc 1-3	2. audc1-3 eltd fs	5. alm aud1 0 ard 0 acut 0 eltd	1. ever ltd smoker	544
38	5. Ja 5	male	10-11	39: 17-39	1	alive	1	0	8035	0	excell very good		2. 4	2. Auditc 4	6. audc4-5 eltd fs		1. ever ltd smoker	545
49	5. Ja 5	male	10-11	40: 40-49	1	alive	1	0	8035	0	fair poor		4. 6-7	4. Auditc 6-7	9. audc6-7 ns eltd fs		2. former daily smoker	546
39	5. Ja 5	female	9 or less	39: 17-39	1	alive	1	0	8035	0	good		1. 1-3	1. Auditc 1-3	4. audc1-3 cs>19	11. alm aud1 0 ard 0 acut 0 cs>19	4. cs daily 20-	547
35	5. Ja 5	male	9 or less	39: 17-39	1	alive	1	0	8035	0	good		5. abstinent	7. Abs AUD Dr	15. aab AUD Dr	14. aab aud1 1	4. cs daily 20-	548
24	5. Ja 5	female	10-11	39: 17-39	1	alive	1	0	8035	0	good		1. 1-3	1. Auditc 1-3	4. audc1-3 cs>19	11. alm aud1 0 ard 0 acut 0 cs>19	4. cs daily 20-	549
40	5. Ja 5	male	9 or less	40: 40-49	1	alive	1	0	8035	0	good		2. 4	2. Auditc 4	6. audc4-5 eltd fs		1. ever ltd smoker	550
20	5. Ja 5	female	12 or more	39: 17-39	1	alive	1	0	8035	0	excell very good		1. 1-3	1. Auditc 1-3	2. audc1-3 eltd fs	5. alm aud1 0 ard 0 acut 0 eltd	1. ever ltd smoker	551
31	5. Ja 5	male	10-11	39: 17-39	1	alive	1	0	8035	0	excell very good		1. 1-3	1. Auditc 1-3	2. audc1-3 eltd fs	7. alm aud1 0 ard 0 acut 0 fs	2. former daily smoker	552
47	5. Ja 5	female	10-11	40: 40-49	1	alive	1	0	8035	0	good		1. 1-3	1. Auditc 1-3	3. audc1-3 cs<20	9. alm aud1 0 ard 0 acut 0 cs<20	3. cs daily -19	553
37	5. Ja 5	female	9 or less	39: 17-39	1	deceased	1	1	3081	0	fair poor	2. Krebs	1. 1-3	1. Auditc 1-3	3. audc1-3 cs<20	9. alm aud1 0 ard 0 acut 0 cs<20	3. cs daily -19	554
31	5. Ja 5	male	9 or less	39: 17-39	1	alive	1	0	8035	0	excell very good		1. 1-3	1. Auditc 1-3	3. audc1-3 cs<20	13. alm aud1 1	3. cs daily -19	555
28	5. Ja 5	male	10-11	39: 17-39	1	alive	1	0	8035	0	good		1. 1-3	1. Auditc 1-3	2. audc1-3 eltd fs	5. alm aud1 0 ard 0 acut 0 eltd	1. ever ltd smoker	556
35	5. Ja 5	male	9 or less	39: 17-39	1	alive	1	0	8035	0	good		5. abstinent	6. Abs Gesh gut	14. aab Ges gut	2. aab aud1 0 ard 0 acut 0 Ges gut ns	0. never smoker	557
41	5. Ja 5	female	9 or less	40: 40-49	1	deceased	1	1	2984	0	excell very good	2. Krebs	1. 1-3	1. Auditc 1-3	3. audc1-3 cs<20	9. alm aud1 0 ard 0 acut 0 cs<20	3. cs daily -19	558
59	5. Ja 5	male	9 or less	50: 50-64	1	deceased	1	1	1354	0	fair poor	2. Krebs	5. abstinent	10. Abs cs>19	18. aab cs>19	12. aab aud1 0 ard 0 acut 0 cs>19	4. cs daily 20-	559
30	5. Ja 5	female	12 or more	39: 17-39	1	alive	1	0	8035	0	excell very good		3. 5	3. Auditc 5	8. audc 4-5 cs>19		4. cs daily 20-	560
57	5. Ja 5	male	10-11	50: 50-64	1	deceased	1	1	605	0	fair poor	4. akut	5. abstinent	9. Abs Alkprobl	17. aab Alkprobl	18. aab aud1 0 ard 0 acut 1	2. former daily smoker	561
32	5. Ja 5	male	10-11	39: 17-39	1	alive	1	0	8035	0	good		3. 5	3. Auditc 5	8. audc 4-5 cs>19		4. cs daily 20-	562
34	5. Ja 5	male	9 or less	39: 17-39	1	alive	1	0	8035	0	good		1. 1-3	1. Auditc 1-3	1. audc1-3 ns	1. alm aud1 0 ard 0 acut 0 Ges gut ns	0. never smoker	563
50	5. Ja 5	male	9 or less	50: 50-64	1	alive	1	0	8035	0	fair poor		1. 1-3	1. Auditc 1-3	1. audc1-3 ns	3. alm aud1 0 ard 0 acut 0 Ges wenig ns	0. never smoker	564
18	5. Ja 5	female	10-11	39: 17-39	1	alive	1	0	8035	0	excell very good		1. 1-3	1. Auditc 1-3	2. audc1-3 eltd fs	5. alm aud1 0 ard 0 acut 0 eltd	1. ever ltd smoker	565
26	5. Ja 5	male	9 or less	39: 17-39	1	alive	1	0	8035	0	excell very good		2. 4	2. Auditc 4	7. audc4-5 cs<20		3. cs daily -19	566
49	5. Ja 5	male	9 or less	40: 40-49	1	deceased	1	1	339	0	good	1. HK	2. 4	2. Auditc 4	6. audc4-5 eltd fs		2. former daily smoker	567
56	5. Ja 5	female	10-11	50: 50-64	1	alive	1	0	8035	0	good		1. 1-3	1. Auditc 1-3	1. audc1-3 ns	1. alm aud1 0 ard 0 acut 0 Ges gut ns	0. never smoker	568
59	5. Ja 5	male	10-11	50: 50-64	1	alive	1	0	8035	0	good		1. 1-3	1. Auditc 1-3	2. audc1-3 eltd fs	7. alm aud1 0 ard 0 acut 0 fs	2. former daily smoker	569
37	5. Ja 5	female	10-11	39: 17-39	1	deceased	1	1	5743	0	fair poor	3. Aerodigest	5. abstinent	13. Abs Ges weniger	21. aab Ges weniger	6. aab aud1 0 ard 0 acut 0 eltd	1. ever ltd smoker	570
55	5. Ja 5	female	9 or less	50: 50-64	1	alive	1	0	8035	0	good		3. 5	3. Auditc 5	8. audc 4-5 cs>19		4. cs daily 20-	571
33	5. Ja 5	male	9 or less	39: 17-39	1	alive	1	0	8035	0	good		6. 8-12	5. Auditc 8-12	13. audc8-12 cs		4. cs daily 20-	572
59	5. Ja 5	female	9 or less	50: 50-64	1	alive	1	0	8035	0	good		1. 1-3	1. Auditc 1-3	2. audc1-3 eltd fs	5. alm aud1 0 ard 0 acut 0 eltd	1. ever ltd smoker	573
57	5. Ja 5	male	10-11	50: 50-64	1	alive	1	0	8035	0	excell very good		1. 1-3	1. Auditc 1-3	1. audc1-3 ns	1. alm aud1 0 ard 0 acut 0 Ges gut ns	0. never smoker	574
25	5. Ja 5	female	9 or less	39: 17-39	1	alive	1	0	8035	0	excell very good		1. 1-3	1. Auditc 1-3	4. audc1-3 cs>19	11. alm aud1 0 ard 0 acut 0 cs>19	4. cs daily 20-	575
57	5. Ja 5	female	9 or less	50: 50-64	1	alive	1	0	8035	0	excell very good		1. 1-3	1. Auditc 1-3	1. audc1-3 ns	1. alm aud1 0 ard 0 acut 0 Ges gut ns	0. never smoker	576
56	5. Ja 5	male	9 or less	50: 50-64	1	alive	1	0	8035	0	fair poor		5. abstinent	12. Abs fs	20. aab fs	8. aab aud1 0 ard 0 acut 0 fs	2. former daily smoker	577
35	5. Ja 5	female	12 or more	39: 17-39	1	alive	1	0	8035	0	good		1. 1-3	1. Auditc 1-3	1. audc1-3 ns	1. alm aud1 0 ard 0 acut 0 Ges gut ns	0. never smoker	578
60	5. Ja 5	female	9 or less	50: 50-64	1	deceased	1	1	6407	0	fair poor	1. HK	5. abstinent	13. Abs Ges weniger	21. aab Ges weniger	6. aab aud1 0 ard 0 acut 0 eltd	1. ever ltd smoker	579
40	5. Ja 5	male	12 or more	40: 40-49	1	alive	1	0	8035	0	good		3. 5	3. Auditc 5	6. audc4-5 eltd fs		2. former daily smoker	580
38	5. Ja 5	male	12 or more	39: 17-39	1	alive	1	0	8035	0	excell very good		4. 6-7	4. Auditc 6-7	9. audc6-7 ns eltd fs		2. former daily smoker	581
54	5. Ja 5	male	10-11	50: 50-64	1	alive	1	0	8035	0	fair poor		5. abstinent	7. Abs AUD Dr	15. aab AUD Dr	14. aab aud1 1	2. former daily smoker	582
41	5. Ja 5	female	9 or less	40: 40-49	1	alive	1	0	8035	0	excell very good		1. 1-3	1. Auditc 1-3	2. audc1-3 eltd fs	7. alm aud1 0 ard 0 acut 0 fs	2. former daily smoker	583
45	5. Ja 5	female	9 or less	40: 40-49	1	alive	1	0	8035	0	good		1. 1-3	1. Auditc 1-3	4. audc1-3 cs>19	11. alm aud1 0 ard 0 acut 0 cs>19	4. cs daily 20-	584
35	5. Ja 5	male	12 or more	39: 17-39	1	alive	1	0	8035	0	good		3. 5	3. Auditc 5	7. audc4-5 cs<20		3. cs daily -19	585
56	5. Ja 5	female	10-11	50: 50-64	1	alive	1	0	8035	0	good		1. 1-3	1. Auditc 1-3	2. audc1-3 eltd fs	5. alm aud1 0 ard 0 acut 0 eltd	1. ever ltd smoker	586
52	5. Ja 5	female	9 or less	50: 50-64	1	alive	1	0	8035	0	good		1. 1-3	1. Auditc 1-3	4. audc1-3 cs>19	11. alm aud1 0 ard 0 acut 0 cs>19	4. cs daily 20-	587
64	5. Ja 5	female	10-11	50: 50-64	1	alive	1	0	8035	0	good		2. 4	2. Auditc 4	6. audc4-5 eltd fs		1. ever ltd smoker	588
60	5. Ja 5	male	10-11	50: 50-64	1	alive	1	0	8035	0	excell very good		2. 4	2. Auditc 4	6. audc4-5 eltd fs		1. ever ltd smoker	589
35	5. Ja 5	male	9 or less	39: 17-39	1	alive	1	0	8035	0	good		1. 1-3	1. Auditc 1-3	4. audc1-3 cs>19	11. alm aud1 0 ard 0 acut 0 cs>19	4. cs daily 20-	590
29	5. Ja 5	male	10-11	39: 17-39	1	alive	1	0	8035	0	excell very good		1. 1-3	1. Auditc 1-3	1. audc1-3 ns	1. alm aud1 0 ard 0 acut 0 Ges gut ns	0. never smoker	591
57	5. Ja 5	female	9 or less	50: 50-64	1	alive	1	0	8035	0	good		2. 4	2. Auditc 4	5. audc4-5 ns		0. never smoker	592
52	5. Ja 5	female	10-11	50: 50-64	1	alive	1	0	8035	0	good		2. 4	2. Auditc 4	8. audc 4-5 cs>19		4. cs daily 20-	593
20	5. Ja 5	male	9 or less	39: 17-39	1	alive	1	0	8035	0	excell very good		1. 1-3	1. Auditc 1-3	2. audc1-3 eltd fs	5. alm aud1 0 ard 0 acut 0 eltd	1. ever ltd smoker	594
36	5. Ja 5	female	9 or less	39: 17-39	1	alive	1	0	8035	0	fair poor		1. 1-3	1. Auditc 1-3	4. audc1-3 cs>19	11. alm aud1 0 ard 0 acut 0 cs>19	4. cs daily 20-	595
31	5. Ja 5	female	10-11	39: 17-39	1	alive	1	0	8035	0	good		5. abstinent	6. Abs Gesh gut	14. aab Ges gut	6. aab aud1 0 ard 0 acut 0 eltd	1. ever ltd smoker	596
54	5. Ja 5	male	12 or more	50: 50-64	1	deceased	1	1	1274	0	good	7. ohn TB	1. 1-3	1. Auditc 1-3	2. audc1-3 eltd fs	7. alm aud1 0 ard 0 acut 0 fs	2. former daily smoker	597
57	5. Ja 5	male	9 or less	50: 50-64	1	alive	1	0	8035	0	fair poor		2. 4	2. Auditc 4	8. audc 4-5 cs>19		4. cs daily 20-	598
39	5. Ja 5	female	9 or less	39: 17-39	1	alive	1	0	8035	0	excell very good		1. 1-3	1. Auditc 1-3	4. audc1-3 cs>19	11. alm aud1 0 ard 0 acut 0 cs>19	4. cs daily 20-	599
29	5. Ja 5	female	10-11	39: 17-39	1	alive	1	0	8035	0	fair poor		6. 8-12	5. Auditc 8-12	13. audc8-12 cs		4. cs daily 20-	600
57	5. Ja 5	female	9 or less	50: 50-64	1	deceased	1	1	1964	0	fair poor	1. HK	5. abstinent	13. Abs Ges weniger	21. aab Ges weniger	6. aab aud1 0 ard 0 acut 0 eltd	1. ever ltd smoker	601
24	5. Ja 5	female	12 or more	39: 17-39	1	alive	1	0	8035	0	excell very good		1. 1-3	1. Auditc 1-3	1. audc1-3 ns	1. alm aud1 0 ard 0 acut 0 Ges gut ns	0. never smoker	602
36	5. Ja 5	female	10-11	39: 17-39	1	alive	1	0	8035	0	excell very good		5. abstinent	12. Abs fs	20. aab fs	8. aab aud1 0 ard 0 acut 0 fs	2. former daily smoker	603
55	5. Ja 5	female	9 or less	50: 50-64	1	alive	1	0	8035	0	fair poor		1. 1-3	1. Auditc 1-3	1. audc1-3 ns	3. alm aud1 0 ard 0 acut 0 Ges wenig ns	0. never smoker	604
18	5. Ja 5	female	9 or less	39: 17-39	1	alive	1	0	8035	0	fair poor		1. 1-3	1. Auditc 1-3	4. audc1-3 cs>19	17. alm aud1 0 ard 0 acut 1	4. cs daily 20-	605
61	5. Ja 5	female	9 or less	50: 50-64	1	alive	1	0	8035	0	good		1. 1-3	1. Auditc 1-3	2. audc1-3 eltd fs	5. alm aud1 0 ard 0 acut 0 eltd	1. ever ltd smoker	606
32	5. Ja 5	female	9 or less	39: 17-39	1	alive	1	0	8035	0	fair poor		1. 1-3	1. Auditc 1-3	2. audc1-3 eltd fs	13. alm aud1 1	1. ever ltd smoker	607
20	5. Ja 5	female	9 or less	39: 17-39	1	alive	1	0	8035	0	good		5. abstinent	12. Abs fs	20. aab fs	8. aab aud1 0 ard 0 acut 0 fs	2. former daily smoker	608
59	5. Ja 5	male	10-11	50: 50-64	1	alive	1	0	8035	0	good		1. 1-3	1. Auditc 1-3	2. audc1-3 eltd fs	5. alm aud1 0 ard 0 acut 0 eltd	1. ever ltd smoker	609
37	5. Ja 5	female	9 or less	39: 17-39	1	alive	1	0	8035	0	excell very good		1. 1-3	1. Auditc 1-3	3. audc1-3 cs<20	9. alm aud1 0 ard 0 acut 0 cs<20	3. cs daily -19	610
24	5. Ja 5	male	10-11	39: 17-39	1	alive	1	0	8035	0	good		1. 1-3	1. Auditc 1-3	1. audc1-3 ns	1. alm aud1 0 ard 0 acut 0 Ges gut ns	0. never smoker	611
33	5. Ja 5	male	10-11	39: 17-39	1	alive	1	0	8035	0	good		3. 5	3. Auditc 5	8. audc 4-5 cs>19		4. cs daily 20-	612
29	5. Ja 5	male	10-11	39: 17-39	1	alive	1	0	8035	0	excell very good		1. 1-3	1. Auditc 1-3	2. audc1-3 eltd fs	5. alm aud1 0 ard 0 acut 0 eltd	1. ever ltd smoker	613
31	5. Ja 5	male	10-11	39: 17-39	1	alive	1	0	8035	0	excell very good		4. 6-7	4. Auditc 6-7	9. audc6-7 ns eltd fs		1. ever ltd smoker	614
61	5. Ja 5	female	9 or less	50: 50-64	1	alive	1	0	8035	0	good		1. 1-3	1. Auditc 1-3	2. audc1-3 eltd fs	5. alm aud1 0 ard 0 acut 0 eltd	1. ever ltd smoker	615
21	5. Ja 5	female	12 or more	39: 17-39	1	alive	1	0	8035	0	excell very good		1. 1-3	1. Auditc 1-3	3. audc1-3 cs<20	9. alm aud1 0 ard 0 acut 0 cs<20	3. cs daily -19	616
55	5. Ja 5	female	9 or less	50: 50-64	1	alive	1	0	8035	0	fair poor		1. 1-3	1. Auditc 1-3	1. audc1-3 ns	3. alm aud1 0 ard 0 acut 0 Ges wenig ns	0. never smoker	617
49	5. Ja 5	male	9 or less	40: 40-49	1	deceased	1	1	4747	0	good	1. HK	1. 1-3	1. Auditc 1-3	2. audc1-3 eltd fs	15. alm aud1 0 ard 1	2. former daily smoker	618
56	5. Ja 5	male	10-11	50: 50-64	1	alive	1	0	8035	0	excell very good		2. 4	2. Auditc 4	6. audc4-5 eltd fs		2. former daily smoker	619
63	5. Ja 5	male	9 or less	50: 50-64	1	alive	1	0	8035	0	good		5. abstinent	6. Abs Gesh gut	14. aab Ges gut	2. aab aud1 0 ard 0 acut 0 Ges gut ns	0. never smoker	620
22	5. Ja 5	female	9 or less	39: 17-39	1	alive	1	0	8035	0	fair poor		1. 1-3	1. Auditc 1-3	4. audc1-3 cs>19	15. alm aud1 0 ard 1	4. cs daily 20-	621
47	5. Ja 5	male	10-11	40: 40-49	1	alive	1	0	8035	0	good		3. 5	3. Auditc 5	6. audc4-5 eltd fs		2. former daily smoker	622
60	5. Ja 5	male	9 or less	50: 50-64	1	alive	1	0	8035	0	fair poor		1. 1-3	1. Auditc 1-3	4. audc1-3 cs>19	11. alm aud1 0 ard 0 acut 0 cs>19	4. cs daily 20-	623
24	5. Ja 5	female	12 or more	39: 17-39	1	alive	1	0	8035	0	excell very good		1. 1-3	1. Auditc 1-3	4. audc1-3 cs>19	11. alm aud1 0 ard 0 acut 0 cs>19	4. cs daily 20-	624
46	5. Ja 5	female	9 or less	40: 40-49	1	deceased	1	1	4439	0	good	1. HK	1. 1-3	1. Auditc 1-3	2. audc1-3 eltd fs	5. alm aud1 0 ard 0 acut 0 eltd	1. ever ltd smoker	625
31	5. Ja 5	male	10-11	39: 17-39	1	alive	1	0	8035	0	good		2. 4	2. Auditc 4	8. audc 4-5 cs>19		4. cs daily 20-	626
39	5. Ja 5	male	12 or more	39: 17-39	1	alive	1	0	8035	0	excell very good		1. 1-3	1. Auditc 1-3	2. audc1-3 eltd fs	17. alm aud1 0 ard 0 acut 1	2. former daily smoker	627
57	5. Ja 5	female	9 or less	50: 50-64	1	alive	1	0	8035	0	good		1. 1-3	1. Auditc 1-3	1. audc1-3 ns	1. alm aud1 0 ard 0 acut 0 Ges gut ns	0. never smoker	628
37	5. Ja 5	female	9 or less	39: 17-39	1	alive	1	0	8035	0	excell very good		1. 1-3	1. Auditc 1-3	2. audc1-3 eltd fs	5. alm aud1 0 ard 0 acut 0 eltd	1. ever ltd smoker	629
39	5. Ja 5	female	10-11	39: 17-39	1	alive	1	0	8035	0	good		1. 1-3	1. Auditc 1-3	2. audc1-3 eltd fs	5. alm aud1 0 ard 0 acut 0 eltd	1. ever ltd smoker	630
58	5. Ja 5	male	9 or less	50: 50-64	1	alive	1	0	8035	0	good		1. 1-3	1. Auditc 1-3	2. audc1-3 eltd fs	7. alm aud1 0 ard 0 acut 0 fs	2. former daily smoker	631
46	5. Ja 5	female	9 or less	40: 40-49	1	alive	1	0	8035	0	good		1. 1-3	1. Auditc 1-3	2. audc1-3 eltd fs	5. alm aud1 0 ard 0 acut 0 eltd	1. ever ltd smoker	632
42	5. Ja 5	female	9 or less	40: 40-49	1	deceased	1	1	1342	0	excell very good	6. and od unbek	5. abstinent	10. Abs cs>19	18. aab cs>19	12. aab aud1 0 ard 0 acut 0 cs>19	4. cs daily 20-	633
33	5. Ja 5	female	9 or less	39: 17-39	1	alive	1	0	8035	0	good		5. abstinent	10. Abs cs>19	18. aab cs>19	12. aab aud1 0 ard 0 acut 0 cs>19	4. cs daily 20-	634
23	5. Ja 5	male	12 or more	39: 17-39	1	alive	1	0	8035	0	good		2. 4	2. Auditc 4	6. audc4-5 eltd fs		1. ever ltd smoker	635
33	5. Ja 5	male	10-11	39: 17-39	1	alive	1	0	8035	0	good		2. 4	2. Auditc 4	6. audc4-5 eltd fs		2. former daily smoker	636
28	5. Ja 5	male	10-11	39: 17-39	1	alive	1	0	8035	0	excell very good		1. 1-3	1. Auditc 1-3	2. audc1-3 eltd fs	7. alm aud1 0 ard 0 acut 0 fs	2. former daily smoker	637
47	5. Ja 5	female	10-11	40: 40-49	1	alive	1	0	8035	0	fair poor		1. 1-3	1. Auditc 1-3	1. audc1-3 ns	3. alm aud1 0 ard 0 acut 0 Ges wenig ns	0. never smoker	638
38	5. Ja 5	female	12 or more	39: 17-39	1	alive	1	0	8035	0	good		2. 4	2. Auditc 4	8. audc 4-5 cs>19		4. cs daily 20-	639
57	5. Ja 5	female	9 or less	50: 50-64	1	alive	1	0	8035	0	good		1. 1-3	1. Auditc 1-3	2. audc1-3 eltd fs	7. alm aud1 0 ard 0 acut 0 fs	2. former daily smoker	640
41	5. Ja 5	female	12 or more	40: 40-49	1	alive	1	0	8035	0	good		2. 4	2. Auditc 4	5. audc4-5 ns		0. never smoker	641
31	5. Ja 5	male	9 or less	39: 17-39	1	alive	1	0	8035	0	good		2. 4	2. Auditc 4	6. audc4-5 eltd fs		1. ever ltd smoker	642
54	5. Ja 5	male	12 or more	50: 50-64	1	alive	1	0	8035	0	good		4. 6-7	4. Auditc 6-7	9. audc6-7 ns eltd fs		1. ever ltd smoker	643
30	5. Ja 5	female	10-11	39: 17-39	1	alive	1	0	8035	0	excell very good		1. 1-3	1. Auditc 1-3	4. audc1-3 cs>19	11. alm aud1 0 ard 0 acut 0 cs>19	4. cs daily 20-	644
33	5. Ja 5	male	10-11	39: 17-39	1	alive	1	0	8035	0	excell very good		3. 5	3. Auditc 5	7. audc4-5 cs<20		3. cs daily -19	645
55	5. Ja 5	male	9 or less	50: 50-64	1	alive	1	0	8035	0	good		4. 6-7	4. Auditc 6-7	9. audc6-7 ns eltd fs		2. former daily smoker	646
63	5. Ja 5	male	10-11	50: 50-64	1	alive	1	0	8035	0	good		2. 4	2. Auditc 4	6. audc4-5 eltd fs		2. former daily smoker	647
55	5. Ja 5	male	9 or less	50: 50-64	1	alive	1	0	8035	0	excell very good		1. 1-3	1. Auditc 1-3	4. audc1-3 cs>19	11. alm aud1 0 ard 0 acut 0 cs>19	4. cs daily 20-	648
41	5. Ja 5	male	9 or less	40: 40-49	1	deceased	1	1	7052	0	good	1. HK	5. abstinent	7. Abs AUD Dr	15. aab AUD Dr	14. aab aud1 1	4. cs daily 20-	649
34	5. Ja 5	female	9 or less	39: 17-39	1	alive	1	0	8035	0	good		2. 4	2. Auditc 4	8. audc 4-5 cs>19		4. cs daily 20-	650
34	5. Ja 5	female	10-11	39: 17-39	1	alive	1	0	8035	0	good		4. 6-7	4. Auditc 6-7	10. audc6-7 cs<20		3. cs daily -19	651
25	5. Ja 5	male	12 or more	39: 17-39	1	alive	1	0	8035	0	good		3. 5	3. Auditc 5	8. audc 4-5 cs>19		4. cs daily 20-	652
48	5. Ja 5	male	9 or less	40: 40-49	1	alive	1	0	8035	0	fair poor		2. 4	2. Auditc 4	6. audc4-5 eltd fs		1. ever ltd smoker	653
22	1. Nein 1	female	10-11	39: 17-39	1	alive	1	0	8035	0	excell very good		1. 1-3	1. Auditc 1-3	2. audc1-3 eltd fs	5. alm aud1 0 ard 0 acut 0 eltd	1. ever ltd smoker	654
21	5. Ja 5	female	9 or less	39: 17-39	1	alive	1	0	8035	0	good		1. 1-3	1. Auditc 1-3	4. audc1-3 cs>19	13. alm aud1 1	4. cs daily 20-	655
50	5. Ja 5	female	12 or more	50: 50-64	1	alive	1	0	8035	0	excell very good		1. 1-3	1. Auditc 1-3	2. audc1-3 eltd fs	5. alm aud1 0 ard 0 acut 0 eltd	1. ever ltd smoker	656
39	5. Ja 5	male	10-11	39: 17-39	1	alive	1	0	8035	0	good		2. 4	2. Auditc 4	6. audc4-5 eltd fs		2. former daily smoker	657
25	5. Ja 5	female	10-11	39: 17-39	1	alive	1	0	8035	0	excell very good		1. 1-3	1. Auditc 1-3	2. audc1-3 eltd fs	5. alm aud1 0 ard 0 acut 0 eltd	1. ever ltd smoker	658
28	5. Ja 5	male	12 or more	39: 17-39	1	deceased	1	1	3068	0	good	4. akut	1. 1-3	1. Auditc 1-3	3. audc1-3 cs<20	17. alm aud1 0 ard 0 acut 1	3. cs daily -19	659
18	5. Ja 5	female	9 or less	39: 17-39	1	alive	1	0	8035	0	excell very good		1. 1-3	1. Auditc 1-3	2. audc1-3 eltd fs	13. alm aud1 1	1. ever ltd smoker	660
63	5. Ja 5	male	12 or more	50: 50-64	1	alive	1	0	8035	0	good		2. 4	2. Auditc 4	6. audc4-5 eltd fs		1. ever ltd smoker	661
58	5. Ja 5	female	9 or less	50: 50-64	1	alive	1	0	8035	0	good		1. 1-3	1. Auditc 1-3	2. audc1-3 eltd fs	5. alm aud1 0 ard 0 acut 0 eltd	1. ever ltd smoker	662
54	5. Ja 5	female	10-11	50: 50-64	1	alive	1	0	8035	0	good		1. 1-3	1. Auditc 1-3	2. audc1-3 eltd fs	5. alm aud1 0 ard 0 acut 0 eltd	1. ever ltd smoker	663
34	5. Ja 5	female	12 or more	39: 17-39	1	alive	1	0	8035	0	excell very good		1. 1-3	1. Auditc 1-3	2. audc1-3 eltd fs	5. alm aud1 0 ard 0 acut 0 eltd	1. ever ltd smoker	664
30	5. Ja 5	male	12 or more	39: 17-39	1	alive	1	0	8035	0	excell very good		3. 5	3. Auditc 5	8. audc 4-5 cs>19		4. cs daily 20-	665
42	5. Ja 5	female	9 or less	40: 40-49	1	alive	1	0	8035	0	good		5. abstinent	6. Abs Gesh gut	14. aab Ges gut	6. aab aud1 0 ard 0 acut 0 eltd	1. ever ltd smoker	666
58	5. Ja 5	female	9 or less	50: 50-64	1	alive	1	0	8035	0	excell very good		1. 1-3	1. Auditc 1-3	1. audc1-3 ns	1. alm aud1 0 ard 0 acut 0 Ges gut ns	0. never smoker	667
47	5. Ja 5	male	12 or more	40: 40-49	1	alive	1	0	8035	0	good		3. 5	3. Auditc 5	8. audc 4-5 cs>19		4. cs daily 20-	668
57	5. Ja 5	male	9 or less	50: 50-64	1	deceased	1	1	4537	0	excell very good	2. Krebs	1. 1-3	1. Auditc 1-3	2. audc1-3 eltd fs	5. alm aud1 0 ard 0 acut 0 eltd	1. ever ltd smoker	669
40	5. Ja 5	male	10-11	40: 40-49	1	alive	1	0	8035	0	good		2. 4	2. Auditc 4	8. audc 4-5 cs>19		4. cs daily 20-	670
63	5. Ja 5	male	9 or less	50: 50-64	1	alive	1	0	8035	0	fair poor		5. abstinent	13. Abs Ges weniger	21. aab Ges weniger	4. aab aud1 0 ard 0 acut 0 Ges wenig ns	0. never smoker	671
33	5. Ja 5	male	9 or less	39: 17-39	1	alive	1	0	8035	0	excell very good		4. 6-7	4. Auditc 6-7	11. audc6-7 cs>19		4. cs daily 20-	672
26	5. Ja 5	female	9 or less	39: 17-39	1	alive	1	0	8035	0	good		1. 1-3	1. Auditc 1-3	2. audc1-3 eltd fs	7. alm aud1 0 ard 0 acut 0 fs	2. former daily smoker	673
25	5. Ja 5	female	10-11	39: 17-39	1	alive	1	0	8035	0	good		1. 1-3	1. Auditc 1-3	3. audc1-3 cs<20	9. alm aud1 0 ard 0 acut 0 cs<20	3. cs daily -19	674
40	5. Ja 5	female	12 or more	40: 40-49	1	alive	1	0	8035	0	excell very good		1. 1-3	1. Auditc 1-3	1. audc1-3 ns	1. alm aud1 0 ard 0 acut 0 Ges gut ns	0. never smoker	675
31	5. Ja 5	male	10-11	39: 17-39	1	alive	1	0	8035	0	good		5. abstinent	6. Abs Gesh gut	14. aab Ges gut	2. aab aud1 0 ard 0 acut 0 Ges gut ns	0. never smoker	676
58	5. Ja 5	male	9 or less	50: 50-64	1	deceased	1	1	3205	0	good	2. Krebs	5. abstinent	10. Abs cs>19	18. aab cs>19	12. aab aud1 0 ard 0 acut 0 cs>19	4. cs daily 20-	677
32	5. Ja 5	male	10-11	39: 17-39	1	alive	1	0	8035	0	good		1. 1-3	1. Auditc 1-3	2. audc1-3 eltd fs	5. alm aud1 0 ard 0 acut 0 eltd	1. ever ltd smoker	678
64	5. Ja 5	male	10-11	50: 50-64	1	deceased	1	1	4905	0	excell very good	2. Krebs	1. 1-3	1. Auditc 1-3	4. audc1-3 cs>19	17. alm aud1 0 ard 0 acut 1	4. cs daily 20-	679
33	5. Ja 5	female	10-11	39: 17-39	1	alive	1	0	8035	0	good		1. 1-3	1. Auditc 1-3	2. audc1-3 eltd fs	7. alm aud1 0 ard 0 acut 0 fs	2. former daily smoker	680
36	5. Ja 5	male	9 or less	39: 17-39	1	deceased	1	1	5516	0	excell very good	1. HK	1. 1-3	1. Auditc 1-3	2. audc1-3 eltd fs	5. alm aud1 0 ard 0 acut 0 eltd	1. ever ltd smoker	681
18	5. Ja 5	male	9 or less	39: 17-39	1	alive	1	0	8035	0	good		1. 1-3	1. Auditc 1-3	3. audc1-3 cs<20	9. alm aud1 0 ard 0 acut 0 cs<20	3. cs daily -19	682
37	5. Ja 5	male	10-11	39: 17-39	1	deceased	1	1	3760	0	good	1. HK	1. 1-3	1. Auditc 1-3	4. audc1-3 cs>19	11. alm aud1 0 ard 0 acut 0 cs>19	4. cs daily 20-	683
28	5. Ja 5	female	10-11	39: 17-39	1	alive	1	0	8035	0	excell very good		1. 1-3	1. Auditc 1-3	2. audc1-3 eltd fs	7. alm aud1 0 ard 0 acut 0 fs	2. former daily smoker	684
40	5. Ja 5	male	9 or less	40: 40-49	1	alive	1	0	8035	0	good		1. 1-3	1. Auditc 1-3	2. audc1-3 eltd fs	7. alm aud1 0 ard 0 acut 0 fs	2. former daily smoker	685
52	5. Ja 5	male	10-11	50: 50-64	1	alive	1	0	8035	0	good		2. 4	2. Auditc 4	6. audc4-5 eltd fs		2. former daily smoker	686
34	5. Ja 5	male	12 or more	39: 17-39	1	alive	1	0	8035	0	excell very good		2. 4	2. Auditc 4	6. audc4-5 eltd fs		1. ever ltd smoker	687
43	5. Ja 5	female	10-11	40: 40-49	1	alive	1	0	8035	0	excell very good		1. 1-3	1. Auditc 1-3	1. audc1-3 ns	1. alm aud1 0 ard 0 acut 0 Ges gut ns	0. never smoker	688
55	5. Ja 5	male	12 or more	50: 50-64	1	deceased	1	1	4910	0	excell very good	3. Aerodigest	2. 4	2. Auditc 4	6. audc4-5 eltd fs		1. ever ltd smoker	689
31	5. Ja 5	female	10-11	39: 17-39	1	alive	1	0	8035	0	good		1. 1-3	1. Auditc 1-3	2. audc1-3 eltd fs	7. alm aud1 0 ard 0 acut 0 fs	2. former daily smoker	690
42	5. Ja 5	male	9 or less	40: 40-49	1	alive	1	0	8035	0	excell very good		1. 1-3	1. Auditc 1-3	2. audc1-3 eltd fs	7. alm aud1 0 ard 0 acut 0 fs	2. former daily smoker	691
48	5. Ja 5	female	12 or more	40: 40-49	1	alive	1	0	8035	0	good		1. 1-3	1. Auditc 1-3	2. audc1-3 eltd fs	5. alm aud1 0 ard 0 acut 0 eltd	1. ever ltd smoker	692
55	5. Ja 5	female	10-11	50: 50-64	1	alive	1	0	8035	0	good		1. 1-3	1. Auditc 1-3	2. audc1-3 eltd fs	5. alm aud1 0 ard 0 acut 0 eltd	1. ever ltd smoker	693
32	5. Ja 5	male	12 or more	39: 17-39	1	alive	1	0	8035	0	good		2. 4	2. Auditc 4	8. audc 4-5 cs>19		4. cs daily 20-	694
55	5. Ja 5	female	12 or more	50: 50-64	1	alive	1	0	8035	0	excell very good		1. 1-3	1. Auditc 1-3	2. audc1-3 eltd fs	5. alm aud1 0 ard 0 acut 0 eltd	1. ever ltd smoker	695
57	5. Ja 5	male	10-11	50: 50-64	1	deceased	1	1	5265	0	fair poor	2. Krebs	1. 1-3	1. Auditc 1-3	4. audc1-3 cs>19	11. alm aud1 0 ard 0 acut 0 cs>19	4. cs daily 20-	696
57	5. Ja 5	male	9 or less	50: 50-64	1	deceased	1	1	3526	0	excell very good	2. Krebs	6. 8-12	5. Auditc 8-12	13. audc8-12 cs		3. cs daily -19	697
49	5. Ja 5	male	9 or less	40: 40-49	1	deceased	1	1	767	0	fair poor	3. Aerodigest	1. 1-3	1. Auditc 1-3	4. audc1-3 cs>19	11. alm aud1 0 ard 0 acut 0 cs>19	4. cs daily 20-	698
59	5. Ja 5	male	9 or less	50: 50-64	1	alive	1	0	8035	0	good		3. 5	3. Auditc 5	6. audc4-5 eltd fs		2. former daily smoker	699
24	5. Ja 5	male	9 or less	39: 17-39	1	alive	1	0	8035	0	excell very good		1. 1-3	1. Auditc 1-3	1. audc1-3 ns	1. alm aud1 0 ard 0 acut 0 Ges gut ns	0. never smoker	700
49	5. Ja 5	male	10-11	40: 40-49	1	alive	1	0	8035	0	good		1. 1-3	1. Auditc 1-3	2. audc1-3 eltd fs	5. alm aud1 0 ard 0 acut 0 eltd	1. ever ltd smoker	701
18	5. Ja 5	female	9 or less	39: 17-39	1	alive	1	0	8035	0	excell very good		1. 1-3	1. Auditc 1-3	2. audc1-3 eltd fs	13. alm aud1 1	1. ever ltd smoker	702
60	5. Ja 5	male	9 or less	50: 50-64	1	alive	1	0	8035	0	excell very good		5. abstinent	7. Abs AUD Dr	15. aab AUD Dr	14. aab aud1 1	2. former daily smoker	703
35	5. Ja 5	female	10-11	39: 17-39	1	alive	1	0	8035	0	excell very good		1. 1-3	1. Auditc 1-3	2. audc1-3 eltd fs	5. alm aud1 0 ard 0 acut 0 eltd	1. ever ltd smoker	704
18	5. Ja 5	female	10-11	39: 17-39	1	alive	1	0	8035	0	good		3. 5	3. Auditc 5	8. audc 4-5 cs>19		4. cs daily 20-	705
58	5. Ja 5	female	10-11	50: 50-64	1	alive	1	0	8035	0	good		6. 8-12	5. Auditc 8-12	12. audc8-12 ns eltd fs		0. never smoker	706
25	5. Ja 5	female	9 or less	39: 17-39	1	alive	1	0	8035	0	good		1. 1-3	1. Auditc 1-3	4. audc1-3 cs>19	11. alm aud1 0 ard 0 acut 0 cs>19	4. cs daily 20-	707
30	5. Ja 5	female	10-11	39: 17-39	1	alive	1	0	8035	0	good		1. 1-3	1. Auditc 1-3	4. audc1-3 cs>19	11. alm aud1 0 ard 0 acut 0 cs>19	4. cs daily 20-	708
30	5. Ja 5	female	12 or more	39: 17-39	1	alive	1	0	8035	0	excell very good		1. 1-3	1. Auditc 1-3	1. audc1-3 ns	1. alm aud1 0 ard 0 acut 0 Ges gut ns	0. never smoker	709
37	5. Ja 5	female	10-11	39: 17-39	1	alive	1	0	8035	0	good		1. 1-3	1. Auditc 1-3	2. audc1-3 eltd fs	17. alm aud1 0 ard 0 acut 1	1. ever ltd smoker	710
36	5. Ja 5	male	10-11	39: 17-39	1	alive	1	0	8035	0	good		2. 4	2. Auditc 4	7. audc4-5 cs<20		3. cs daily -19	711
48	5. Ja 5	male	12 or more	40: 40-49	1	alive	1	0	8035	0	good		3. 5	3. Auditc 5	6. audc4-5 eltd fs		2. former daily smoker	712
35	5. Ja 5	male	9 or less	39: 17-39	1	alive	1	0	8035	0	good		3. 5	3. Auditc 5	7. audc4-5 cs<20		3. cs daily -19	713
22	5. Ja 5	female	10-11	39: 17-39	1	alive	1	0	8035	0	excell very good		1. 1-3	1. Auditc 1-3	2. audc1-3 eltd fs	5. alm aud1 0 ard 0 acut 0 eltd	1. ever ltd smoker	714
27	5. Ja 5	female	9 or less	39: 17-39	1	alive	1	0	8035	0	good		1. 1-3	1. Auditc 1-3	2. audc1-3 eltd fs	5. alm aud1 0 ard 0 acut 0 eltd	1. ever ltd smoker	715
29	5. Ja 5	female	10-11	39: 17-39	1	alive	1	0	8035	0	good		3. 5	3. Auditc 5	8. audc 4-5 cs>19		4. cs daily 20-	716
35	5. Ja 5	female	12 or more	39: 17-39	1	alive	1	0	8035	0	excell very good		1. 1-3	1. Auditc 1-3	1. audc1-3 ns	1. alm aud1 0 ard 0 acut 0 Ges gut ns	0. never smoker	717
28	5. Ja 5	female	10-11	39: 17-39	1	alive	1	0	8035	0	good		1. 1-3	1. Auditc 1-3	4. audc1-3 cs>19	11. alm aud1 0 ard 0 acut 0 cs>19	4. cs daily 20-	718
61	5. Ja 5	male	9 or less	50: 50-64	1	alive	1	0	8035	0	fair poor		3. 5	3. Auditc 5	6. audc4-5 eltd fs		2. former daily smoker	719
54	5. Ja 5	female	12 or more	50: 50-64	1	deceased	1	1	2476	0	good	2. Krebs	5. abstinent	6. Abs Gesh gut	14. aab Ges gut	2. aab aud1 0 ard 0 acut 0 Ges gut ns	0. never smoker	720
49	5. Ja 5	male	9 or less	40: 40-49	1	alive	1	0	8035	0	good		5. abstinent	10. Abs cs>19	18. aab cs>19	12. aab aud1 0 ard 0 acut 0 cs>19	4. cs daily 20-	721
46	5. Ja 5	male	10-11	40: 40-49	1	alive	1	0	8035	0	fair poor		1. 1-3	1. Auditc 1-3	2. audc1-3 eltd fs	17. alm aud1 0 ard 0 acut 1	2. former daily smoker	722
20	1. Nein 1	female	10-11	39: 17-39	1	alive	1	0	8035	0	excell very good		5. abstinent	6. Abs Gesh gut	14. aab Ges gut	2. aab aud1 0 ard 0 acut 0 Ges gut ns	0. never smoker	723
54	5. Ja 5	female	9 or less	50: 50-64	1	alive	1	0	8035	0	good		2. 4	2. Auditc 4	6. audc4-5 eltd fs		1. ever ltd smoker	724
59	5. Ja 5	female	9 or less	50: 50-64	1	alive	1	0	8035	0	good		5. abstinent	6. Abs Gesh gut	14. aab Ges gut	6. aab aud1 0 ard 0 acut 0 eltd	1. ever ltd smoker	725
61	5. Ja 5	female	9 or less	50: 50-64	1	deceased	1	1	6529	0	good	2. Krebs	1. 1-3	1. Auditc 1-3	1. audc1-3 ns	1. alm aud1 0 ard 0 acut 0 Ges gut ns	0. never smoker	726
18	5. Ja 5	male	9 or less	39: 17-39	1	alive	1	0	8035	0	excell very good		1. 1-3	1. Auditc 1-3	3. audc1-3 cs<20	9. alm aud1 0 ard 0 acut 0 cs<20	3. cs daily -19	727
54	5. Ja 5	male	9 or less	50: 50-64	1	alive	1	0	8035	0	fair poor		1. 1-3	1. Auditc 1-3	4. audc1-3 cs>19	11. alm aud1 0 ard 0 acut 0 cs>19	4. cs daily 20-	728
38	5. Ja 5	male	12 or more	39: 17-39	1	alive	1	0	8035	0	good		3. 5	3. Auditc 5	6. audc4-5 eltd fs		1. ever ltd smoker	729
63	5. Ja 5	male	9 or less	50: 50-64	1	deceased	1	1	1154	0	good	1. HK	1. 1-3	1. Auditc 1-3	2. audc1-3 eltd fs	7. alm aud1 0 ard 0 acut 0 fs	2. former daily smoker	730
26	5. Ja 5	female	12 or more	39: 17-39	1	alive	1	0	8035	0	fair poor		1. 1-3	1. Auditc 1-3	2. audc1-3 eltd fs	5. alm aud1 0 ard 0 acut 0 eltd	1. ever ltd smoker	731
47	5. Ja 5	male	12 or more	40: 40-49	1	alive	1	0	8035	0	excell very good		2. 4	2. Auditc 4	6. audc4-5 eltd fs		2. former daily smoker	732
30	5. Ja 5	male	12 or more	39: 17-39	1	alive	1	0	8035	0	good		2. 4	2. Auditc 4	6. audc4-5 eltd fs		1. ever ltd smoker	733
31	5. Ja 5	male	12 or more	39: 17-39	1	alive	1	0	8035	0	excell very good		3. 5	3. Auditc 5	7. audc4-5 cs<20		3. cs daily -19	734
38	5. Ja 5	female	9 or less	39: 17-39	1	alive	1	0	8035	0	good		1. 1-3	1. Auditc 1-3	2. audc1-3 eltd fs	7. alm aud1 0 ard 0 acut 0 fs	2. former daily smoker	735
43	5. Ja 5	male	9 or less	40: 40-49	1	alive	1	0	8035	0	excell very good		4. 6-7	4. Auditc 6-7	11. audc6-7 cs>19		4. cs daily 20-	736
30	5. Ja 5	male	10-11	39: 17-39	1	alive	1	0	8035	0	good		1. 1-3	1. Auditc 1-3	3. audc1-3 cs<20	13. alm aud1 1	3. cs daily -19	737
59	5. Ja 5	female	9 or less	50: 50-64	1	alive	1	0	8035	0	fair poor		1. 1-3	1. Auditc 1-3	1. audc1-3 ns	3. alm aud1 0 ard 0 acut 0 Ges wenig ns	0. never smoker	738
37	5. Ja 5	male	12 or more	39: 17-39	1	alive	1	0	8035	0	good		4. 6-7	4. Auditc 6-7	9. audc6-7 ns eltd fs		2. former daily smoker	739
32	5. Ja 5	male	9 or less	39: 17-39	1	alive	1	0	8035	0	good		5. abstinent	6. Abs Gesh gut	14. aab Ges gut	2. aab aud1 0 ard 0 acut 0 Ges gut ns	0. never smoker	740
29	5. Ja 5	male	10-11	39: 17-39	1	alive	1	0	8035	0	good		1. 1-3	1. Auditc 1-3	4. audc1-3 cs>19	11. alm aud1 0 ard 0 acut 0 cs>19	4. cs daily 20-	741
63	5. Ja 5	male	9 or less	50: 50-64	1	deceased	1	1	3739	0	fair poor	1. HK	5. abstinent	9. Abs Alkprobl	17. aab Alkprobl	18. aab aud1 0 ard 0 acut 1	2. former daily smoker	742
31	5. Ja 5	male	10-11	39: 17-39	1	alive	1	0	8035	0	good		2. 4	2. Auditc 4	6. audc4-5 eltd fs		1. ever ltd smoker	743
49	5. Ja 5	female	9 or less	40: 40-49	1	deceased	1	1	3246	0	good	2. Krebs	3. 5	3. Auditc 5	8. audc 4-5 cs>19		4. cs daily 20-	744
41	5. Ja 5	male	9 or less	40: 40-49	1	alive	1	0	8035	0	good		4. 6-7	4. Auditc 6-7	9. audc6-7 ns eltd fs		1. ever ltd smoker	745
30	5. Ja 5	female	10-11	39: 17-39	1	alive	1	0	8035	0	good		1. 1-3	1. Auditc 1-3	2. audc1-3 eltd fs	5. alm aud1 0 ard 0 acut 0 eltd	1. ever ltd smoker	746
48	5. Ja 5	female	12 or more	40: 40-49	1	alive	1	0	8035	0	fair poor		1. 1-3	1. Auditc 1-3	4. audc1-3 cs>19	11. alm aud1 0 ard 0 acut 0 cs>19	4. cs daily 20-	747
47	5. Ja 5	male	10-11	40: 40-49	1	alive	1	0	8035	0	good		1. 1-3	1. Auditc 1-3	3. audc1-3 cs<20	9. alm aud1 0 ard 0 acut 0 cs<20	3. cs daily -19	748
31	5. Ja 5	female	10-11	39: 17-39	1	alive	1	0	8035	0	good		1. 1-3	1. Auditc 1-3	1. audc1-3 ns	1. alm aud1 0 ard 0 acut 0 Ges gut ns	0. never smoker	749
62	5. Ja 5	male	9 or less	50: 50-64	1	deceased	1	1	3575	0	good	1. HK	2. 4	2. Auditc 4	8. audc 4-5 cs>19		4. cs daily 20-	750
48	5. Ja 5	male	9 or less	40: 40-49	1	alive	1	0	8035	0	fair poor		1. 1-3	1. Auditc 1-3	4. audc1-3 cs>19	15. alm aud1 0 ard 1	4. cs daily 20-	751
23	5. Ja 5	male	10-11	39: 17-39	1	alive	1	0	8035	0	excell very good		4. 6-7	4. Auditc 6-7	9. audc6-7 ns eltd fs		2. former daily smoker	752
28	1. Nein 1	female	9 or less	39: 17-39	1	alive	1	0	8035	0	good		5. abstinent	11. Abs cs<20	19. aab cs<20	10. aab aud1 0 ard 0 acut 0 cs<20	3. cs daily -19	753
53	5. Ja 5	male	10-11	50: 50-64	1	alive	1	0	8035	0	excell very good		5. abstinent	12. Abs fs	20. aab fs	8. aab aud1 0 ard 0 acut 0 fs	2. former daily smoker	754
42	5. Ja 5	male	9 or less	40: 40-49	1	alive	1	0	8035	0	excell very good		6. 8-12	5. Auditc 8-12	13. audc8-12 cs		4. cs daily 20-	755
29	5. Ja 5	male	10-11	39: 17-39	1	alive	1	0	8035	0	excell very good		1. 1-3	1. Auditc 1-3	3. audc1-3 cs<20	9. alm aud1 0 ard 0 acut 0 cs<20	3. cs daily -19	756
34	5. Ja 5	male	9 or less	39: 17-39	1	alive	1	0	8035	0	good		3. 5	3. Auditc 5	8. audc 4-5 cs>19		4. cs daily 20-	757
63	5. Ja 5	male	10-11	50: 50-64	1	deceased	1	1	2543	0	good	2. Krebs	1. 1-3	1. Auditc 1-3	4. audc1-3 cs>19	11. alm aud1 0 ard 0 acut 0 cs>19	4. cs daily 20-	758
56	5. Ja 5	female	9 or less	50: 50-64	1	alive	1	0	8035	0	fair poor		1. 1-3	1. Auditc 1-3	1. audc1-3 ns	3. alm aud1 0 ard 0 acut 0 Ges wenig ns	0. never smoker	759
41	5. Ja 5	male	10-11	40: 40-49	1	alive	1	0	8035	0	good		2. 4	2. Auditc 4	6. audc4-5 eltd fs		1. ever ltd smoker	760
55	5. Ja 5	female	10-11	50: 50-64	1	alive	1	0	8035	0	excell very good		1. 1-3	1. Auditc 1-3	2. audc1-3 eltd fs	5. alm aud1 0 ard 0 acut 0 eltd	1. ever ltd smoker	761
61	5. Ja 5	male	9 or less	50: 50-64	1	alive	1	0	8035	0	good		1. 1-3	1. Auditc 1-3	2. audc1-3 eltd fs	7. alm aud1 0 ard 0 acut 0 fs	2. former daily smoker	762
22	5. Ja 5	male	9 or less	39: 17-39	1	alive	1	0	8035	0	good		6. 8-12	5. Auditc 8-12	12. audc8-12 ns eltd fs		0. never smoker	763
50	5. Ja 5	male	9 or less	50: 50-64	1	alive	1	0	8035	0	good		1. 1-3	1. Auditc 1-3	2. audc1-3 eltd fs	13. alm aud1 1	2. former daily smoker	764
18	5. Ja 5	male	9 or less	39: 17-39	1	alive	1	0	8035	0	excell very good		1. 1-3	1. Auditc 1-3	4. audc1-3 cs>19	11. alm aud1 0 ard 0 acut 0 cs>19	4. cs daily 20-	765
33	5. Ja 5	female	9 or less	39: 17-39	1	alive	1	0	8035	0	good		1. 1-3	1. Auditc 1-3	4. audc1-3 cs>19	11. alm aud1 0 ard 0 acut 0 cs>19	4. cs daily 20-	766
55	5. Ja 5	female	9 or less	50: 50-64	1	deceased	1	1	5530	0	good	1. HK	1. 1-3	1. Auditc 1-3	2. audc1-3 eltd fs	5. alm aud1 0 ard 0 acut 0 eltd	1. ever ltd smoker	767
44	5. Ja 5	female	9 or less	40: 40-49	1	alive	1	0	8035	0	excell very good		1. 1-3	1. Auditc 1-3	3. audc1-3 cs<20	9. alm aud1 0 ard 0 acut 0 cs<20	3. cs daily -19	768
31	5. Ja 5	male	9 or less	39: 17-39	1	alive	1	0	8035	0	good		1. 1-3	1. Auditc 1-3	2. audc1-3 eltd fs	5. alm aud1 0 ard 0 acut 0 eltd	1. ever ltd smoker	769
56	5. Ja 5	female	9 or less	50: 50-64	1	alive	1	0	8035	0	good		5. abstinent	6. Abs Gesh gut	14. aab Ges gut	2. aab aud1 0 ard 0 acut 0 Ges gut ns	0. never smoker	770
63	5. Ja 5	female	9 or less	50: 50-64	1	deceased	1	1	1954	0	excell very good	2. Krebs	2. 4	2. Auditc 4	5. audc4-5 ns		0. never smoker	771
53	5. Ja 5	female	12 or more	50: 50-64	1	alive	1	0	8035	0	good		3. 5	3. Auditc 5	6. audc4-5 eltd fs		1. ever ltd smoker	772
27	5. Ja 5	female	9 or less	39: 17-39	1	alive	1	0	8035	0	good		2. 4	2. Auditc 4	6. audc4-5 eltd fs		1. ever ltd smoker	773
42	5. Ja 5	male	10-11	40: 40-49	1	alive	1	0	8035	0	good		1. 1-3	1. Auditc 1-3	2. audc1-3 eltd fs	5. alm aud1 0 ard 0 acut 0 eltd	1. ever ltd smoker	774
55	5. Ja 5	male	9 or less	50: 50-64	1	deceased	1	1	7301	0	excell very good	2. Krebs	1. 1-3	1. Auditc 1-3	4. audc1-3 cs>19	11. alm aud1 0 ard 0 acut 0 cs>19	4. cs daily 20-	775
29	5. Ja 5	female	9 or less	39: 17-39	1	alive	1	0	8035	0	excell very good		2. 4	2. Auditc 4	8. audc 4-5 cs>19		4. cs daily 20-	776
60	5. Ja 5	male	9 or less	50: 50-64	1	alive	1	0	8035	0	good		5. abstinent	6. Abs Gesh gut	14. aab Ges gut	6. aab aud1 0 ard 0 acut 0 eltd	1. ever ltd smoker	777
36	5. Ja 5	female	9 or less	39: 17-39	1	alive	1	0	8035	0	excell very good		1. 1-3	1. Auditc 1-3	2. audc1-3 eltd fs	5. alm aud1 0 ard 0 acut 0 eltd	1. ever ltd smoker	778
59	5. Ja 5	female	10-11	50: 50-64	1	alive	1	0	8035	0	good		1. 1-3	1. Auditc 1-3	2. audc1-3 eltd fs	5. alm aud1 0 ard 0 acut 0 eltd	1. ever ltd smoker	779
26	5. Ja 5	female	10-11	39: 17-39	1	alive	1	0	8035	0	excell very good		1. 1-3	1. Auditc 1-3	1. audc1-3 ns	1. alm aud1 0 ard 0 acut 0 Ges gut ns	0. never smoker	780
29	5. Ja 5	female	9 or less	39: 17-39	1	alive	1	0	8035	0	good		1. 1-3	1. Auditc 1-3	2. audc1-3 eltd fs	7. alm aud1 0 ard 0 acut 0 fs	2. former daily smoker	781
36	5. Ja 5	female	9 or less	39: 17-39	1	alive	1	0	8035	0	good		1. 1-3	1. Auditc 1-3	3. audc1-3 cs<20	9. alm aud1 0 ard 0 acut 0 cs<20	3. cs daily -19	782
54	5. Ja 5	male	9 or less	50: 50-64	1	deceased	1	1	2661	0	excell very good	7. ohn TB	2. 4	2. Auditc 4	8. audc 4-5 cs>19		4. cs daily 20-	783
28	5. Ja 5	female	10-11	39: 17-39	1	alive	1	0	8035	0	excell very good		1. 1-3	1. Auditc 1-3	1. audc1-3 ns	1. alm aud1 0 ard 0 acut 0 Ges gut ns	0. never smoker	784
42	5. Ja 5	male	9 or less	40: 40-49	1	alive	1	0	8035	0	good		2. 4	2. Auditc 4	8. audc 4-5 cs>19		4. cs daily 20-	785
21	5. Ja 5	male	10-11	39: 17-39	1	alive	1	0	8035	0	excell very good		2. 4	2. Auditc 4	8. audc 4-5 cs>19		4. cs daily 20-	786
47	5. Ja 5	male	9 or less	40: 40-49	1	alive	1	0	8035	0	good		5. abstinent	7. Abs AUD Dr	15. aab AUD Dr	14. aab aud1 1	2. former daily smoker	787
49	5. Ja 5	male	9 or less	40: 40-49	1	deceased	1	1	3471	0	good	2. Krebs	1. 1-3	1. Auditc 1-3	1. audc1-3 ns	1. alm aud1 0 ard 0 acut 0 Ges gut ns	0. never smoker	788
55	5. Ja 5	female	9 or less	50: 50-64	1	deceased	1	1	6500	0	fair poor	2. Krebs	1. 1-3	1. Auditc 1-3	3. audc1-3 cs<20	9. alm aud1 0 ard 0 acut 0 cs<20	3. cs daily -19	789
43	5. Ja 5	female	10-11	40: 40-49	1	alive	1	0	8035	0	good		1. 1-3	1. Auditc 1-3	4. audc1-3 cs>19	11. alm aud1 0 ard 0 acut 0 cs>19	4. cs daily 20-	790
32	5. Ja 5	female	10-11	39: 17-39	1	alive	1	0	8035	0	excell very good		1. 1-3	1. Auditc 1-3	2. audc1-3 eltd fs	7. alm aud1 0 ard 0 acut 0 fs	2. former daily smoker	791
38	5. Ja 5	male	12 or more	39: 17-39	1	alive	1	0	8035	0	good		4. 6-7	4. Auditc 6-7	11. audc6-7 cs>19		4. cs daily 20-	792
39	5. Ja 5	female	12 or more	39: 17-39	1	alive	1	0	8035	0	good		1. 1-3	1. Auditc 1-3	1. audc1-3 ns	1. alm aud1 0 ard 0 acut 0 Ges gut ns	0. never smoker	793
54	5. Ja 5	female	9 or less	50: 50-64	1	deceased	1	1	5622	0	good	2. Krebs	2. 4	2. Auditc 4	8. audc 4-5 cs>19		4. cs daily 20-	794
60	5. Ja 5	female	9 or less	50: 50-64	1	deceased	1	1	165	0	excell very good	1. HK	1. 1-3	1. Auditc 1-3	1. audc1-3 ns	1. alm aud1 0 ard 0 acut 0 Ges gut ns	0. never smoker	795
35	5. Ja 5	male	10-11	39: 17-39	1	alive	1	0	8035	0	excell very good		2. 4	2. Auditc 4	6. audc4-5 eltd fs		1. ever ltd smoker	796
43	5. Ja 5	female	9 or less	40: 40-49	1	alive	1	0	8035	0	fair poor		1. 1-3	1. Auditc 1-3	2. audc1-3 eltd fs	7. alm aud1 0 ard 0 acut 0 fs	2. former daily smoker	797
58	5. Ja 5	female	9 or less	50: 50-64	1	alive	1	0	8035	0	good		2. 4	2. Auditc 4	6. audc4-5 eltd fs		1. ever ltd smoker	798
55	5. Ja 5	male	10-11	50: 50-64	1	alive	1	0	8035	0	good		1. 1-3	1. Auditc 1-3	2. audc1-3 eltd fs	7. alm aud1 0 ard 0 acut 0 fs	2. former daily smoker	799
34	5. Ja 5	female	9 or less	39: 17-39	1	alive	1	0	8035	0	excell very good		1. 1-3	1. Auditc 1-3	2. audc1-3 eltd fs	7. alm aud1 0 ard 0 acut 0 fs	2. former daily smoker	800
44	5. Ja 5	female	10-11	40: 40-49	1	alive	1	0	8035	0	excell very good		1. 1-3	1. Auditc 1-3	1. audc1-3 ns	1. alm aud1 0 ard 0 acut 0 Ges gut ns	0. never smoker	801
26	5. Ja 5	female	9 or less	39: 17-39	1	alive	1	0	8035	0	good		2. 4	2. Auditc 4	8. audc 4-5 cs>19		4. cs daily 20-	802
32	5. Ja 5	male	10-11	39: 17-39	1	alive	1	0	8035	0	fair poor		1. 1-3	1. Auditc 1-3	2. audc1-3 eltd fs	5. alm aud1 0 ard 0 acut 0 eltd	1. ever ltd smoker	803
49	5. Ja 5	female	9 or less	40: 40-49	1	alive	1	0	8035	0	good		5. abstinent	7. Abs AUD Dr	15. aab AUD Dr	14. aab aud1 1	3. cs daily -19	804
56	5. Ja 5	male	12 or more	50: 50-64	1	alive	1	0	8035	0	good		1. 1-3	1. Auditc 1-3	2. audc1-3 eltd fs	7. alm aud1 0 ard 0 acut 0 fs	2. former daily smoker	805
20	5. Ja 5	male	12 or more	39: 17-39	1	alive	1	0	8035	0	good		1. 1-3	1. Auditc 1-3	2. audc1-3 eltd fs	5. alm aud1 0 ard 0 acut 0 eltd	1. ever ltd smoker	806
45	5. Ja 5	female	9 or less	40: 40-49	1	alive	1	0	8035	0	fair poor		1. 1-3	1. Auditc 1-3	3. audc1-3 cs<20	9. alm aud1 0 ard 0 acut 0 cs<20	3. cs daily -19	807
48	5. Ja 5	female	12 or more	40: 40-49	1	alive	1	0	8035	0	good		1. 1-3	1. Auditc 1-3	2. audc1-3 eltd fs	7. alm aud1 0 ard 0 acut 0 fs	2. former daily smoker	808
39	5. Ja 5	male	9 or less	39: 17-39	1	alive	1	0	8035	0	excell very good		1. 1-3	1. Auditc 1-3	4. audc1-3 cs>19	11. alm aud1 0 ard 0 acut 0 cs>19	4. cs daily 20-	809
63	5. Ja 5	male	9 or less	50: 50-64	1	deceased	1	1	6285	0	good	1. HK	5. abstinent	12. Abs fs	20. aab fs	8. aab aud1 0 ard 0 acut 0 fs	2. former daily smoker	810
23	5. Ja 5	female	9 or less	39: 17-39	1	alive	1	0	8035	0	good		1. 1-3	1. Auditc 1-3	2. audc1-3 eltd fs	5. alm aud1 0 ard 0 acut 0 eltd	1. ever ltd smoker	811
57	5. Ja 5	male	9 or less	50: 50-64	1	deceased	1	1	4732	0	fair poor	2. Krebs	5. abstinent	8. Abs ARD	16. aab ARD	16. aab aud1 0 ard 1	4. cs daily 20-	812
38	5. Ja 5	female	10-11	39: 17-39	1	alive	1	0	8035	0	excell very good		1. 1-3	1. Auditc 1-3	4. audc1-3 cs>19	11. alm aud1 0 ard 0 acut 0 cs>19	4. cs daily 20-	813
26	5. Ja 5	female	10-11	39: 17-39	1	alive	1	0	8035	0	excell very good		1. 1-3	1. Auditc 1-3	2. audc1-3 eltd fs	5. alm aud1 0 ard 0 acut 0 eltd	1. ever ltd smoker	814
60	5. Ja 5	female	9 or less	50: 50-64	1	deceased	1	1	6738	0	fair poor	1. HK	1. 1-3	1. Auditc 1-3	2. audc1-3 eltd fs	5. alm aud1 0 ard 0 acut 0 eltd	1. ever ltd smoker	815
52	5. Ja 5	female	9 or less	50: 50-64	1	alive	1	0	8035	0	good		5. abstinent	11. Abs cs<20	19. aab cs<20	10. aab aud1 0 ard 0 acut 0 cs<20	3. cs daily -19	816
30	5. Ja 5	female	12 or more	39: 17-39	1	alive	1	0	8035	0	excell very good		1. 1-3	1. Auditc 1-3	1. audc1-3 ns	17. alm aud1 0 ard 0 acut 1	0. never smoker	817
57	5. Ja 5	male	9 or less	50: 50-64	1	alive	1	0	8035	0	good		1. 1-3	1. Auditc 1-3	1. audc1-3 ns	1. alm aud1 0 ard 0 acut 0 Ges gut ns	0. never smoker	818
55	5. Ja 5	male	9 or less	50: 50-64	1	alive	1	0	8035	0	good		2. 4	2. Auditc 4	5. audc4-5 ns		0. never smoker	819
61	5. Ja 5	male	9 or less	50: 50-64	1	deceased	1	1	211	0	good	1. HK	5. abstinent	9. Abs Alkprobl	17. aab Alkprobl	18. aab aud1 0 ard 0 acut 1	4. cs daily 20-	820
21	5. Ja 5	male	12 or more	39: 17-39	1	alive	1	0	8035	0	fair poor		1. 1-3	1. Auditc 1-3	1. audc1-3 ns	3. alm aud1 0 ard 0 acut 0 Ges wenig ns	0. never smoker	821
26	5. Ja 5	female	12 or more	39: 17-39	1	alive	1	0	8035	0	excell very good		1. 1-3	1. Auditc 1-3	4. audc1-3 cs>19	11. alm aud1 0 ard 0 acut 0 cs>19	4. cs daily 20-	822
30	5. Ja 5	male	9 or less	39: 17-39	1	alive	1	0	8035	0	excell very good		3. 5	3. Auditc 5	8. audc 4-5 cs>19		4. cs daily 20-	823
22	5. Ja 5	female	12 or more	39: 17-39	1	alive	1	0	8035	0	good		5. abstinent	9. Abs Alkprobl	17. aab Alkprobl	18. aab aud1 0 ard 0 acut 1	1. ever ltd smoker	824
63	5. Ja 5	male	12 or more	50: 50-64	1	alive	1	0	8035	0	good		2. 4	2. Auditc 4	6. audc4-5 eltd fs		2. former daily smoker	825
62	5. Ja 5	male	9 or less	50: 50-64	1	deceased	1	1	5103	0	good	2. Krebs	4. 6-7	4. Auditc 6-7	10. audc6-7 cs<20		3. cs daily -19	826
37	5. Ja 5	male	12 or more	39: 17-39	1	alive	1	0	8035	0	good		1. 1-3	1. Auditc 1-3	2. audc1-3 eltd fs	17. alm aud1 0 ard 0 acut 1	2. former daily smoker	827
27	5. Ja 5	female	10-11	39: 17-39	1	alive	1	0	8035	0	good		1. 1-3	1. Auditc 1-3	2. audc1-3 eltd fs	5. alm aud1 0 ard 0 acut 0 eltd	1. ever ltd smoker	828
31	5. Ja 5	female	9 or less	39: 17-39	1	alive	1	0	8035	0	excell very good		5. abstinent	10. Abs cs>19	18. aab cs>19	12. aab aud1 0 ard 0 acut 0 cs>19	4. cs daily 20-	829
57	5. Ja 5	female	10-11	50: 50-64	1	alive	1	0	8035	0	good		1. 1-3	1. Auditc 1-3	4. audc1-3 cs>19	15. alm aud1 0 ard 1	4. cs daily 20-	830
43	5. Ja 5	female	9 or less	40: 40-49	1	alive	1	0	8035	0	good		1. 1-3	1. Auditc 1-3	4. audc1-3 cs>19	11. alm aud1 0 ard 0 acut 0 cs>19	4. cs daily 20-	831
39	5. Ja 5	male	12 or more	39: 17-39	1	alive	1	0	8035	0	excell very good		1. 1-3	1. Auditc 1-3	1. audc1-3 ns	17. alm aud1 0 ard 0 acut 1	0. never smoker	832
60	5. Ja 5	male	9 or less	50: 50-64	1	alive	1	0	8035	0	fair poor		3. 5	3. Auditc 5	6. audc4-5 eltd fs		1. ever ltd smoker	833
45	5. Ja 5	female	10-11	40: 40-49	1	alive	1	0	8035	0	good		1. 1-3	1. Auditc 1-3	1. audc1-3 ns	1. alm aud1 0 ard 0 acut 0 Ges gut ns	0. never smoker	834
49	5. Ja 5	female	9 or less	40: 40-49	1	alive	1	0	8035	0	good		1. 1-3	1. Auditc 1-3	2. audc1-3 eltd fs	15. alm aud1 0 ard 1	1. ever ltd smoker	835
19	5. Ja 5	male	12 or more	39: 17-39	1	alive	1	0	8035	0	good		3. 5	3. Auditc 5	6. audc4-5 eltd fs		1. ever ltd smoker	836
19	5. Ja 5	male	10-11	39: 17-39	1	alive	1	0	8035	0	excell very good		2. 4	2. Auditc 4	8. audc 4-5 cs>19		4. cs daily 20-	837
38	5. Ja 5	male	9 or less	39: 17-39	1	alive	1	0	8035	0	excell very good		1. 1-3	1. Auditc 1-3	4. audc1-3 cs>19	11. alm aud1 0 ard 0 acut 0 cs>19	4. cs daily 20-	838
37	5. Ja 5	female	9 or less	39: 17-39	1	alive	1	0	8035	0	excell very good		1. 1-3	1. Auditc 1-3	4. audc1-3 cs>19	11. alm aud1 0 ard 0 acut 0 cs>19	4. cs daily 20-	839
56	5. Ja 5	male	9 or less	50: 50-64	1	alive	1	0	8035	0	fair poor		1. 1-3	1. Auditc 1-3	4. audc1-3 cs>19	11. alm aud1 0 ard 0 acut 0 cs>19	4. cs daily 20-	840
23	5. Ja 5	female	9 or less	39: 17-39	1	alive	1	0	8035	0	good		1. 1-3	1. Auditc 1-3	4. audc1-3 cs>19	15. alm aud1 0 ard 1	4. cs daily 20-	841
44	5. Ja 5	male	10-11	40: 40-49	1	alive	1	0	8035	0	good		4. 6-7	4. Auditc 6-7	11. audc6-7 cs>19		4. cs daily 20-	842
38	5. Ja 5	male	10-11	39: 17-39	1	deceased	1	1	4764	0	good	1. HK	2. 4	2. Auditc 4	8. audc 4-5 cs>19		4. cs daily 20-	843
36	5. Ja 5	female	10-11	39: 17-39	1	alive	1	0	8035	0	good		1. 1-3	1. Auditc 1-3	2. audc1-3 eltd fs	5. alm aud1 0 ard 0 acut 0 eltd	1. ever ltd smoker	844
21	1. Nein 1	male	12 or more	39: 17-39	1	alive	1	0	8035	0	fair poor		5. abstinent	13. Abs Ges weniger	21. aab Ges weniger	4. aab aud1 0 ard 0 acut 0 Ges wenig ns	0. never smoker	845
21	5. Ja 5	female	10-11	39: 17-39	1	alive	1	0	8035	0	excell very good		1. 1-3	1. Auditc 1-3	3. audc1-3 cs<20	9. alm aud1 0 ard 0 acut 0 cs<20	3. cs daily -19	846
32	5. Ja 5	male	10-11	39: 17-39	1	alive	1	0	8035	0	good		1. 1-3	1. Auditc 1-3	2. audc1-3 eltd fs	7. alm aud1 0 ard 0 acut 0 fs	2. former daily smoker	847
26	5. Ja 5	male	12 or more	39: 17-39	1	alive	1	0	8035	0	good		3. 5	3. Auditc 5	6. audc4-5 eltd fs		2. former daily smoker	848
47	5. Ja 5	female	9 or less	40: 40-49	1	alive	1	0	8035	0	good		1. 1-3	1. Auditc 1-3	3. audc1-3 cs<20	9. alm aud1 0 ard 0 acut 0 cs<20	3. cs daily -19	849
40	5. Ja 5	female	10-11	40: 40-49	1	alive	1	0	8035	0	good		1. 1-3	1. Auditc 1-3	2. audc1-3 eltd fs	7. alm aud1 0 ard 0 acut 0 fs	2. former daily smoker	850
37	1. Nein 1	female	9 or less	39: 17-39	1	alive	1	0	8035	0	good		5. abstinent	6. Abs Gesh gut	14. aab Ges gut	2. aab aud1 0 ard 0 acut 0 Ges gut ns	0. never smoker	851
46	5. Ja 5	female	9 or less	40: 40-49	1	alive	1	0	8035	0	excell very good		1. 1-3	1. Auditc 1-3	4. audc1-3 cs>19	11. alm aud1 0 ard 0 acut 0 cs>19	4. cs daily 20-	852
47	5. Ja 5	female	9 or less	40: 40-49	1	deceased	1	1	1696	0	good	1. HK	5. abstinent	10. Abs cs>19	18. aab cs>19	12. aab aud1 0 ard 0 acut 0 cs>19	4. cs daily 20-	853
25	5. Ja 5	female	10-11	39: 17-39	1	alive	1	0	8035	0	excell very good		5. abstinent	10. Abs cs>19	18. aab cs>19	12. aab aud1 0 ard 0 acut 0 cs>19	4. cs daily 20-	854
42	5. Ja 5	male	10-11	40: 40-49	1	alive	1	0	8035	0	good		4. 6-7	4. Auditc 6-7	11. audc6-7 cs>19		4. cs daily 20-	855
48	5. Ja 5	female	9 or less	40: 40-49	1	alive	1	0	8035	0	good		1. 1-3	1. Auditc 1-3	4. audc1-3 cs>19	11. alm aud1 0 ard 0 acut 0 cs>19	4. cs daily 20-	856
31	5. Ja 5	female	12 or more	39: 17-39	1	alive	1	0	8035	0	good		1. 1-3	1. Auditc 1-3	4. audc1-3 cs>19	11. alm aud1 0 ard 0 acut 0 cs>19	4. cs daily 20-	857
60	5. Ja 5	female	10-11	50: 50-64	1	deceased	1	1	2356	0	fair poor	2. Krebs	1. 1-3	1. Auditc 1-3	2. audc1-3 eltd fs	7. alm aud1 0 ard 0 acut 0 fs	2. former daily smoker	858
43	5. Ja 5	male	9 or less	40: 40-49	1	deceased	1	1	7579	0	good	1. HK	6. 8-12	5. Auditc 8-12	13. audc8-12 cs		4. cs daily 20-	859
54	5. Ja 5	male	10-11	50: 50-64	1	alive	1	0	8035	0	good		1. 1-3	1. Auditc 1-3	4. audc1-3 cs>19	11. alm aud1 0 ard 0 acut 0 cs>19	4. cs daily 20-	860
48	5. Ja 5	female	12 or more	40: 40-49	1	alive	1	0	8035	0	fair poor		5. abstinent	12. Abs fs	20. aab fs	8. aab aud1 0 ard 0 acut 0 fs	2. former daily smoker	861
52	5. Ja 5	female	10-11	50: 50-64	1	alive	1	0	8035	0	fair poor		5. abstinent	12. Abs fs	20. aab fs	8. aab aud1 0 ard 0 acut 0 fs	2. former daily smoker	862
38	5. Ja 5	male	10-11	39: 17-39	1	alive	1	0	8035	0	good		3. 5	3. Auditc 5	8. audc 4-5 cs>19		4. cs daily 20-	863
38	5. Ja 5	male	10-11	39: 17-39	1	alive	1	0	8035	0	good		2. 4	2. Auditc 4	6. audc4-5 eltd fs		2. former daily smoker	864
59	5. Ja 5	male	9 or less	50: 50-64	1	deceased	1	1	4816	0	fair poor	2. Krebs	6. 8-12	5. Auditc 8-12	12. audc8-12 ns eltd fs		2. former daily smoker	865
25	5. Ja 5	female	12 or more	39: 17-39	1	alive	1	0	8035	0	good		3. 5	3. Auditc 5	7. audc4-5 cs<20		3. cs daily -19	866
49	5. Ja 5	female	10-11	40: 40-49	1	alive	1	0	8035	0	fair poor		1. 1-3	1. Auditc 1-3	2. audc1-3 eltd fs	7. alm aud1 0 ard 0 acut 0 fs	2. former daily smoker	867
26	5. Ja 5	female	9 or less	39: 17-39	1	alive	1	0	8035	0	good		1. 1-3	1. Auditc 1-3	2. audc1-3 eltd fs	5. alm aud1 0 ard 0 acut 0 eltd	1. ever ltd smoker	868
57	5. Ja 5	female	9 or less	50: 50-64	1	alive	1	0	8035	0	fair poor		1. 1-3	1. Auditc 1-3	1. audc1-3 ns	3. alm aud1 0 ard 0 acut 0 Ges wenig ns	0. never smoker	869
30	5. Ja 5	female	10-11	39: 17-39	1	alive	1	0	8035	0	fair poor		2. 4	2. Auditc 4	7. audc4-5 cs<20		3. cs daily -19	870
25	5. Ja 5	female	10-11	39: 17-39	1	alive	1	0	8035	0	excell very good		1. 1-3	1. Auditc 1-3	1. audc1-3 ns	13. alm aud1 1	0. never smoker	871
48	5. Ja 5	female	10-11	40: 40-49	1	alive	1	0	8035	0	good		5. abstinent	8. Abs ARD	16. aab ARD	16. aab aud1 0 ard 1	0. never smoker	872
49	5. Ja 5	male	10-11	40: 40-49	1	alive	1	0	8035	0	excell very good		2. 4	2. Auditc 4	7. audc4-5 cs<20		3. cs daily -19	873
52	5. Ja 5	female	10-11	50: 50-64	1	alive	1	0	8035	0	good		4. 6-7	4. Auditc 6-7	9. audc6-7 ns eltd fs		2. former daily smoker	874
42	5. Ja 5	female	9 or less	40: 40-49	1	alive	1	0	8035	0	good		2. 4	2. Auditc 4	5. audc4-5 ns		0. never smoker	875
41	5. Ja 5	male	9 or less	40: 40-49	1	deceased	1	1	7129	0	fair poor	1. HK	3. 5	3. Auditc 5	8. audc 4-5 cs>19		4. cs daily 20-	876
52	5. Ja 5	female	10-11	50: 50-64	1	alive	1	0	8035	0	good		5. abstinent	6. Abs Gesh gut	14. aab Ges gut	2. aab aud1 0 ard 0 acut 0 Ges gut ns	0. never smoker	877
31	5. Ja 5	male	10-11	39: 17-39	1	alive	1	0	8035	0	excell very good		1. 1-3	1. Auditc 1-3	1. audc1-3 ns	1. alm aud1 0 ard 0 acut 0 Ges gut ns	0. never smoker	878
57	5. Ja 5	female	9 or less	50: 50-64	1	alive	1	0	8035	0	fair poor		1. 1-3	1. Auditc 1-3	4. audc1-3 cs>19	11. alm aud1 0 ard 0 acut 0 cs>19	4. cs daily 20-	879
26	5. Ja 5	male	10-11	39: 17-39	1	alive	1	0	8035	0	excell very good		3. 5	3. Auditc 5	8. audc 4-5 cs>19		4. cs daily 20-	880
38	5. Ja 5	female	12 or more	39: 17-39	1	alive	1	0	8035	0	good		2. 4	2. Auditc 4	5. audc4-5 ns		0. never smoker	881
44	5. Ja 5	female	10-11	40: 40-49	1	alive	1	0	8035	0	good		1. 1-3	1. Auditc 1-3	2. audc1-3 eltd fs	5. alm aud1 0 ard 0 acut 0 eltd	1. ever ltd smoker	882
59	5. Ja 5	female	9 or less	50: 50-64	1	alive	1	0	8035	0	fair poor		1. 1-3	1. Auditc 1-3	3. audc1-3 cs<20	9. alm aud1 0 ard 0 acut 0 cs<20	3. cs daily -19	883
50	5. Ja 5	male	10-11	50: 50-64	1	deceased	1	1	5347	0	good	6. and od unbek	3. 5	3. Auditc 5	7. audc4-5 cs<20		3. cs daily -19	884
56	5. Ja 5	female	10-11	50: 50-64	1	alive	1	0	8035	0	good		1. 1-3	1. Auditc 1-3	2. audc1-3 eltd fs	5. alm aud1 0 ard 0 acut 0 eltd	1. ever ltd smoker	885
37	5. Ja 5	female	9 or less	39: 17-39	1	alive	1	0	8035	0	fair poor		1. 1-3	1. Auditc 1-3	2. audc1-3 eltd fs	5. alm aud1 0 ard 0 acut 0 eltd	1. ever ltd smoker	886
28	5. Ja 5	female	10-11	39: 17-39	1	alive	1	0	8035	0	good		1. 1-3	1. Auditc 1-3	2. audc1-3 eltd fs	7. alm aud1 0 ard 0 acut 0 fs	2. former daily smoker	887
37	5. Ja 5	female	9 or less	39: 17-39	1	alive	1	0	8035	0	good		5. abstinent	11. Abs cs<20	19. aab cs<20	10. aab aud1 0 ard 0 acut 0 cs<20	3. cs daily -19	888
52	5. Ja 5	male	9 or less	50: 50-64	1	alive	1	0	8035	0	fair poor		1. 1-3	1. Auditc 1-3	2. audc1-3 eltd fs	7. alm aud1 0 ard 0 acut 0 fs	2. former daily smoker	889
38	5. Ja 5	male	12 or more	39: 17-39	1	alive	1	0	8035	0	excell very good		3. 5	3. Auditc 5	7. audc4-5 cs<20		3. cs daily -19	890
50	5. Ja 5	female	10-11	50: 50-64	1	alive	1	0	8035	0	excell very good		1. 1-3	1. Auditc 1-3	2. audc1-3 eltd fs	5. alm aud1 0 ard 0 acut 0 eltd	1. ever ltd smoker	891
24	5. Ja 5	female	10-11	39: 17-39	1	alive	1	0	8035	0	excell very good		1. 1-3	1. Auditc 1-3	3. audc1-3 cs<20	13. alm aud1 1	3. cs daily -19	892
48	5. Ja 5	male	9 or less	40: 40-49	1	alive	1	0	8035	0	fair poor		2. 4	2. Auditc 4	7. audc4-5 cs<20		3. cs daily -19	893
44	5. Ja 5	female	12 or more	40: 40-49	1	alive	1	0	8035	0	fair poor		3. 5	3. Auditc 5	7. audc4-5 cs<20		3. cs daily -19	894
58	5. Ja 5	female	10-11	50: 50-64	1	alive	1	0	8035	0	good		2. 4	2. Auditc 4	6. audc4-5 eltd fs		1. ever ltd smoker	895
55	5. Ja 5	male	9 or less	50: 50-64	1	alive	1	0	8035	0	good		1. 1-3	1. Auditc 1-3	2. audc1-3 eltd fs	7. alm aud1 0 ard 0 acut 0 fs	2. former daily smoker	896
55	5. Ja 5	female	9 or less	50: 50-64	1	alive	1	0	8035	0	fair poor		1. 1-3	1. Auditc 1-3	4. audc1-3 cs>19	13. alm aud1 1	4. cs daily 20-	897
32	5. Ja 5	female	12 or more	39: 17-39	1	alive	1	0	8035	0	good		1. 1-3	1. Auditc 1-3	1. audc1-3 ns	1. alm aud1 0 ard 0 acut 0 Ges gut ns	0. never smoker	898
53	5. Ja 5	male	9 or less	50: 50-64	1	deceased	1	1	4963	0	good	2. Krebs	1. 1-3	1. Auditc 1-3	2. audc1-3 eltd fs	7. alm aud1 0 ard 0 acut 0 fs	2. former daily smoker	899
57	5. Ja 5	male	9 or less	50: 50-64	1	alive	1	0	8035	0	excell very good		1. 1-3	1. Auditc 1-3	2. audc1-3 eltd fs	5. alm aud1 0 ard 0 acut 0 eltd	1. ever ltd smoker	900
61	5. Ja 5	male	9 or less	50: 50-64	1	deceased	1	1	7104	0	good	2. Krebs	6. 8-12	5. Auditc 8-12	13. audc8-12 cs		4. cs daily 20-	901
44	5. Ja 5	male	9 or less	40: 40-49	1	alive	1	0	8035	0	good		1. 1-3	1. Auditc 1-3	4. audc1-3 cs>19	11. alm aud1 0 ard 0 acut 0 cs>19	4. cs daily 20-	902
62	5. Ja 5	female	10-11	50: 50-64	1	alive	1	0	8035	0	fair poor		2. 4	2. Auditc 4	6. audc4-5 eltd fs		1. ever ltd smoker	903
40	5. Ja 5	male	10-11	40: 40-49	1	alive	1	0	8035	0	good		5. abstinent	9. Abs Alkprobl	17. aab Alkprobl	18. aab aud1 0 ard 0 acut 1	2. former daily smoker	904
41	5. Ja 5	female	9 or less	40: 40-49	1	alive	1	0	8035	0	fair poor		1. 1-3	1. Auditc 1-3	4. audc1-3 cs>19	11. alm aud1 0 ard 0 acut 0 cs>19	4. cs daily 20-	905
56	5. Ja 5	female	10-11	50: 50-64	1	alive	1	0	8035	0	fair poor		1. 1-3	1. Auditc 1-3	1. audc1-3 ns	3. alm aud1 0 ard 0 acut 0 Ges wenig ns	0. never smoker	906
25	5. Ja 5	female	9 or less	39: 17-39	1	alive	1	0	8035	0	fair poor		1. 1-3	1. Auditc 1-3	4. audc1-3 cs>19	11. alm aud1 0 ard 0 acut 0 cs>19	4. cs daily 20-	907
19	5. Ja 5	female	9 or less	39: 17-39	1	alive	1	0	8035	0	excell very good		1. 1-3	1. Auditc 1-3	4. audc1-3 cs>19	11. alm aud1 0 ard 0 acut 0 cs>19	4. cs daily 20-	908
57	5. Ja 5	female	9 or less	50: 50-64	1	deceased	1	1	7063	0	fair poor	1. HK	2. 4	2. Auditc 4	8. audc 4-5 cs>19		4. cs daily 20-	909
46	5. Ja 5	male	9 or less	40: 40-49	1	alive	1	0	8035	0	excell very good		5. abstinent	6. Abs Gesh gut	14. aab Ges gut	2. aab aud1 0 ard 0 acut 0 Ges gut ns	0. never smoker	910
36	5. Ja 5	female	9 or less	39: 17-39	1	alive	1	0	8035	0	good		1. 1-3	1. Auditc 1-3	1. audc1-3 ns	1. alm aud1 0 ard 0 acut 0 Ges gut ns	0. never smoker	911
34	5. Ja 5	female	12 or more	39: 17-39	1	alive	1	0	8035	0	good		1. 1-3	1. Auditc 1-3	1. audc1-3 ns	1. alm aud1 0 ard 0 acut 0 Ges gut ns	0. never smoker	912
27	5. Ja 5	female	10-11	39: 17-39	1	alive	1	0	8035	0	excell very good		1. 1-3	1. Auditc 1-3	2. audc1-3 eltd fs	5. alm aud1 0 ard 0 acut 0 eltd	1. ever ltd smoker	913
55	5. Ja 5	male	10-11	50: 50-64	1	alive	1	0	8035	0	good		3. 5	3. Auditc 5	6. audc4-5 eltd fs		2. former daily smoker	914
18	5. Ja 5	female	9 or less	39: 17-39	1	alive	1	0	8035	0	good		5. abstinent	11. Abs cs<20	19. aab cs<20	10. aab aud1 0 ard 0 acut 0 cs<20	3. cs daily -19	915
30	5. Ja 5	female	9 or less	39: 17-39	1	alive	1	0	8035	0	good		1. 1-3	1. Auditc 1-3	4. audc1-3 cs>19	13. alm aud1 1	4. cs daily 20-	916
29	5. Ja 5	female	10-11	39: 17-39	1	alive	1	0	8035	0	good		1. 1-3	1. Auditc 1-3	3. audc1-3 cs<20	9. alm aud1 0 ard 0 acut 0 cs<20	3. cs daily -19	917
57	5. Ja 5	male	10-11	50: 50-64	1	alive	1	0	8035	0	good		1. 1-3	1. Auditc 1-3	2. audc1-3 eltd fs	13. alm aud1 1	2. former daily smoker	918
48	5. Ja 5	male	12 or more	40: 40-49	1	alive	1	0	8035	0	good		1. 1-3	1. Auditc 1-3	2. audc1-3 eltd fs	13. alm aud1 1	2. former daily smoker	919
57	5. Ja 5	male	9 or less	50: 50-64	1	alive	1	0	8035	0	good		3. 5	3. Auditc 5	6. audc4-5 eltd fs		2. former daily smoker	920
63	5. Ja 5	male	9 or less	50: 50-64	1	deceased	1	1	7585	0	good	1. HK	5. abstinent	12. Abs fs	20. aab fs	8. aab aud1 0 ard 0 acut 0 fs	2. former daily smoker	921
45	5. Ja 5	female	9 or less	40: 40-49	1	alive	1	0	8035	0	good		1. 1-3	1. Auditc 1-3	3. audc1-3 cs<20	9. alm aud1 0 ard 0 acut 0 cs<20	3. cs daily -19	922
38	5. Ja 5	female	12 or more	39: 17-39	1	alive	1	0	8035	0	excell very good		2. 4	2. Auditc 4	6. audc4-5 eltd fs		2. former daily smoker	923
26	5. Ja 5	male	12 or more	39: 17-39	1	alive	1	0	8035	0	good		1. 1-3	1. Auditc 1-3	4. audc1-3 cs>19	13. alm aud1 1	4. cs daily 20-	924
52	5. Ja 5	female	9 or less	50: 50-64	1	deceased	1	1	6865	0	good	2. Krebs	1. 1-3	1. Auditc 1-3	3. audc1-3 cs<20	9. alm aud1 0 ard 0 acut 0 cs<20	3. cs daily -19	925
42	5. Ja 5	female	9 or less	40: 40-49	1	alive	1	0	8035	0	good		1. 1-3	1. Auditc 1-3	3. audc1-3 cs<20	9. alm aud1 0 ard 0 acut 0 cs<20	3. cs daily -19	926
60	5. Ja 5	male	9 or less	50: 50-64	1	alive	1	0	8035	0	fair poor		1. 1-3	1. Auditc 1-3	2. audc1-3 eltd fs	13. alm aud1 1	2. former daily smoker	927
29	5. Ja 5	female	12 or more	39: 17-39	1	alive	1	0	8035	0	fair poor		1. 1-3	1. Auditc 1-3	3. audc1-3 cs<20	9. alm aud1 0 ard 0 acut 0 cs<20	3. cs daily -19	928
38	5. Ja 5	male	10-11	39: 17-39	1	alive	1	0	8035	0	excell very good		4. 6-7	4. Auditc 6-7	9. audc6-7 ns eltd fs		1. ever ltd smoker	929
37	1. Nein 1	female	10-11	39: 17-39	1	alive	1	0	8035	0	good		5. abstinent	6. Abs Gesh gut	14. aab Ges gut	6. aab aud1 0 ard 0 acut 0 eltd	1. ever ltd smoker	930
34	5. Ja 5	female	9 or less	39: 17-39	1	alive	1	0	8035	0	excell very good		1. 1-3	1. Auditc 1-3	2. audc1-3 eltd fs	5. alm aud1 0 ard 0 acut 0 eltd	1. ever ltd smoker	931
44	5. Ja 5	female	9 or less	40: 40-49	1	alive	1	0	8035	0	excell very good		1. 1-3	1. Auditc 1-3	2. audc1-3 eltd fs	7. alm aud1 0 ard 0 acut 0 fs	2. former daily smoker	932
39	5. Ja 5	female	9 or less	39: 17-39	1	alive	1	0	8035	0	excell very good		1. 1-3	1. Auditc 1-3	2. audc1-3 eltd fs	7. alm aud1 0 ard 0 acut 0 fs	2. former daily smoker	933
47	5. Ja 5	male	9 or less	40: 40-49	1	deceased	1	1	292	0	excell very good	1. HK	4. 6-7	4. Auditc 6-7	11. audc6-7 cs>19		4. cs daily 20-	934
53	5. Ja 5	female	12 or more	50: 50-64	1	alive	1	0	8035	0	good		1. 1-3	1. Auditc 1-3	2. audc1-3 eltd fs	15. alm aud1 0 ard 1	1. ever ltd smoker	935
25	5. Ja 5	male	10-11	39: 17-39	1	alive	1	0	8035	0	good		4. 6-7	4. Auditc 6-7	11. audc6-7 cs>19		4. cs daily 20-	936
32	5. Ja 5	female	9 or less	39: 17-39	1	alive	1	0	8035	0	excell very good		1. 1-3	1. Auditc 1-3	2. audc1-3 eltd fs	7. alm aud1 0 ard 0 acut 0 fs	2. former daily smoker	937
30	5. Ja 5	female	10-11	39: 17-39	1	alive	1	0	8035	0	good		1. 1-3	1. Auditc 1-3	3. audc1-3 cs<20	9. alm aud1 0 ard 0 acut 0 cs<20	3. cs daily -19	938
26	5. Ja 5	female	10-11	39: 17-39	1	alive	1	0	8035	0	good		1. 1-3	1. Auditc 1-3	3. audc1-3 cs<20	9. alm aud1 0 ard 0 acut 0 cs<20	3. cs daily -19	939
38	5. Ja 5	male	10-11	39: 17-39	1	alive	1	0	8035	0	good		2. 4	2. Auditc 4	6. audc4-5 eltd fs		1. ever ltd smoker	940
60	5. Ja 5	male	10-11	50: 50-64	1	alive	1	0	8035	0	excell very good		1. 1-3	1. Auditc 1-3	2. audc1-3 eltd fs	17. alm aud1 0 ard 0 acut 1	2. former daily smoker	941
54	5. Ja 5	male	9 or less	50: 50-64	1	alive	1	0	8035	0	good		4. 6-7	4. Auditc 6-7	9. audc6-7 ns eltd fs		1. ever ltd smoker	942
27	5. Ja 5	male	9 or less	39: 17-39	1	deceased	1	1	5742	0	excell very good	7. ohn TB	3. 5	3. Auditc 5	6. audc4-5 eltd fs		1. ever ltd smoker	943
37	5. Ja 5	female	9 or less	39: 17-39	1	alive	1	0	8035	0	good		6. 8-12	5. Auditc 8-12	13. audc8-12 cs		4. cs daily 20-	944
49	5. Ja 5	male	9 or less	40: 40-49	1	alive	1	0	8035	0	good		2. 4	2. Auditc 4	5. audc4-5 ns		0. never smoker	945
40	5. Ja 5	female	9 or less	40: 40-49	1	alive	1	0	8035	0	good		1. 1-3	1. Auditc 1-3	2. audc1-3 eltd fs	7. alm aud1 0 ard 0 acut 0 fs	2. former daily smoker	946
43	5. Ja 5	female	9 or less	40: 40-49	1	alive	1	0	8035	0	good		5. abstinent	10. Abs cs>19	18. aab cs>19	12. aab aud1 0 ard 0 acut 0 cs>19	4. cs daily 20-	947
41	5. Ja 5	male	12 or more	40: 40-49	1	alive	1	0	8035	0	excell very good		1. 1-3	1. Auditc 1-3	2. audc1-3 eltd fs	5. alm aud1 0 ard 0 acut 0 eltd	1. ever ltd smoker	948
40	5. Ja 5	male	10-11	40: 40-49	1	alive	1	0	8035	0	excell very good		1. 1-3	1. Auditc 1-3	2. audc1-3 eltd fs	15. alm aud1 0 ard 1	2. former daily smoker	949
40	5. Ja 5	male	12 or more	40: 40-49	1	alive	1	0	8035	0	good		3. 5	3. Auditc 5	6. audc4-5 eltd fs		2. former daily smoker	950
38	5. Ja 5	female	9 or less	39: 17-39	1	alive	1	0	8035	0	good		1. 1-3	1. Auditc 1-3	2. audc1-3 eltd fs	5. alm aud1 0 ard 0 acut 0 eltd	1. ever ltd smoker	951
41	5. Ja 5	female	9 or less	40: 40-49	1	alive	1	0	8035	0	fair poor		2. 4	2. Auditc 4	6. audc4-5 eltd fs		2. former daily smoker	952
56	5. Ja 5	female	10-11	50: 50-64	1	alive	1	0	8035	0	good		1. 1-3	1. Auditc 1-3	3. audc1-3 cs<20	9. alm aud1 0 ard 0 acut 0 cs<20	3. cs daily -19	953
39	5. Ja 5	female	9 or less	39: 17-39	1	alive	1	0	8035	0	good		1. 1-3	1. Auditc 1-3	3. audc1-3 cs<20	9. alm aud1 0 ard 0 acut 0 cs<20	3. cs daily -19	954
28	1. Nein 1	female	9 or less	39: 17-39	1	alive	1	0	8035	0	good		5. abstinent	6. Abs Gesh gut	14. aab Ges gut	2. aab aud1 0 ard 0 acut 0 Ges gut ns	0. never smoker	955
56	5. Ja 5	male	9 or less	50: 50-64	1	alive	1	0	8035	0	good		1. 1-3	1. Auditc 1-3	4. audc1-3 cs>19	13. alm aud1 1	4. cs daily 20-	956
55	5. Ja 5	male	10-11	50: 50-64	1	alive	1	0	8035	0	good		1. 1-3	1. Auditc 1-3	2. audc1-3 eltd fs	15. alm aud1 0 ard 1	2. former daily smoker	957
32	5. Ja 5	male	12 or more	39: 17-39	1	alive	1	0	8035	0	excell very good		1. 1-3	1. Auditc 1-3	2. audc1-3 eltd fs	5. alm aud1 0 ard 0 acut 0 eltd	1. ever ltd smoker	958
32	5. Ja 5	male	9 or less	39: 17-39	1	alive	1	0	8035	0	good		2. 4	2. Auditc 4	8. audc 4-5 cs>19		4. cs daily 20-	959
20	5. Ja 5	male	10-11	39: 17-39	1	alive	1	0	8035	0	good		1. 1-3	1. Auditc 1-3	2. audc1-3 eltd fs	13. alm aud1 1	1. ever ltd smoker	960
54	5. Ja 5	male	9 or less	50: 50-64	1	alive	1	0	8035	0	fair poor		1. 1-3	1. Auditc 1-3	2. audc1-3 eltd fs	7. alm aud1 0 ard 0 acut 0 fs	2. former daily smoker	961
30	5. Ja 5	male	10-11	39: 17-39	1	alive	1	0	8035	0	good		1. 1-3	1. Auditc 1-3	4. audc1-3 cs>19	13. alm aud1 1	4. cs daily 20-	962
29	5. Ja 5	male	9 or less	39: 17-39	1	alive	1	0	8035	0	good		2. 4	2. Auditc 4	6. audc4-5 eltd fs		1. ever ltd smoker	963
40	5. Ja 5	female	12 or more	40: 40-49	1	alive	1	0	8035	0	fair poor		1. 1-3	1. Auditc 1-3	1. audc1-3 ns	13. alm aud1 1	0. never smoker	964
35	5. Ja 5	male	10-11	39: 17-39	1	alive	1	0	8035	0	excell very good		3. 5	3. Auditc 5	6. audc4-5 eltd fs		2. former daily smoker	965
48	5. Ja 5	female	9 or less	40: 40-49	1	alive	1	0	8035	0	good		1. 1-3	1. Auditc 1-3	2. audc1-3 eltd fs	5. alm aud1 0 ard 0 acut 0 eltd	1. ever ltd smoker	966
58	5. Ja 5	female	9 or less	50: 50-64	1	alive	1	0	8035	0	fair poor		5. abstinent	13. Abs Ges weniger	21. aab Ges weniger	4. aab aud1 0 ard 0 acut 0 Ges wenig ns	0. never smoker	967
40	5. Ja 5	female	9 or less	40: 40-49	1	alive	1	0	8035	0	good		5. abstinent	6. Abs Gesh gut	14. aab Ges gut	6. aab aud1 0 ard 0 acut 0 eltd	1. ever ltd smoker	968
54	5. Ja 5	male	10-11	50: 50-64	1	deceased	1	1	4854	0	fair poor	1. HK	4. 6-7	4. Auditc 6-7	11. audc6-7 cs>19		4. cs daily 20-	969
61	5. Ja 5	female	9 or less	50: 50-64	1	deceased	1	1	6693	0	good	1. HK	5. abstinent	6. Abs Gesh gut	14. aab Ges gut	2. aab aud1 0 ard 0 acut 0 Ges gut ns	0. never smoker	970
41	5. Ja 5	male	10-11	40: 40-49	1	alive	1	0	8035	0	excell very good		1. 1-3	1. Auditc 1-3	2. audc1-3 eltd fs	7. alm aud1 0 ard 0 acut 0 fs	2. former daily smoker	971
22	5. Ja 5	male	10-11	39: 17-39	1	alive	1	0	8035	0	good		3. 5	3. Auditc 5	8. audc 4-5 cs>19		4. cs daily 20-	972
32	5. Ja 5	female	9 or less	39: 17-39	1	alive	1	0	8035	0	excell very good		2. 4	2. Auditc 4	7. audc4-5 cs<20		3. cs daily -19	973
55	5. Ja 5	female	9 or less	50: 50-64	1	alive	1	0	8035	0	fair poor		1. 1-3	1. Auditc 1-3	2. audc1-3 eltd fs	5. alm aud1 0 ard 0 acut 0 eltd	1. ever ltd smoker	974
43	5. Ja 5	male	9 or less	40: 40-49	1	deceased	1	1	6801	0	good	1. HK	6. 8-12	5. Auditc 8-12	13. audc8-12 cs		3. cs daily -19	975
39	5. Ja 5	female	10-11	39: 17-39	1	alive	1	0	8035	0	good		2. 4	2. Auditc 4	8. audc 4-5 cs>19		4. cs daily 20-	976
26	5. Ja 5	female	12 or more	39: 17-39	1	alive	1	0	8035	0	good		2. 4	2. Auditc 4	7. audc4-5 cs<20		3. cs daily -19	977
26	5. Ja 5	female	10-11	39: 17-39	1	alive	1	0	8035	0	excell very good		1. 1-3	1. Auditc 1-3	4. audc1-3 cs>19	11. alm aud1 0 ard 0 acut 0 cs>19	4. cs daily 20-	978
50	5. Ja 5	female	10-11	50: 50-64	1	alive	1	0	8035	0	excell very good		5. abstinent	7. Abs AUD Dr	15. aab AUD Dr	14. aab aud1 1	3. cs daily -19	979
30	5. Ja 5	female	10-11	39: 17-39	1	alive	1	0	8035	0	good		1. 1-3	1. Auditc 1-3	4. audc1-3 cs>19	11. alm aud1 0 ard 0 acut 0 cs>19	4. cs daily 20-	980
44	5. Ja 5	male	9 or less	40: 40-49	1	alive	1	0	8035	0	excell very good		2. 4	2. Auditc 4	8. audc 4-5 cs>19		4. cs daily 20-	981
33	5. Ja 5	female	10-11	39: 17-39	1	alive	1	0	8035	0	excell very good		1. 1-3	1. Auditc 1-3	4. audc1-3 cs>19	11. alm aud1 0 ard 0 acut 0 cs>19	4. cs daily 20-	982
44	5. Ja 5	female	9 or less	40: 40-49	1	deceased	1	1	4951	0	good	2. Krebs	1. 1-3	1. Auditc 1-3	4. audc1-3 cs>19	17. alm aud1 0 ard 0 acut 1	4. cs daily 20-	983
41	5. Ja 5	female	12 or more	40: 40-49	1	alive	1	0	8035	0	excell very good		5. abstinent	9. Abs Alkprobl	17. aab Alkprobl	18. aab aud1 0 ard 0 acut 1	0. never smoker	984
58	5. Ja 5	male	9 or less	50: 50-64	1	deceased	1	1	5797	0	fair poor	1. HK	5. abstinent	8. Abs ARD	16. aab ARD	16. aab aud1 0 ard 1	3. cs daily -19	985
31	5. Ja 5	male	10-11	39: 17-39	1	alive	1	0	8035	0	good		1. 1-3	1. Auditc 1-3	3. audc1-3 cs<20	9. alm aud1 0 ard 0 acut 0 cs<20	3. cs daily -19	986
19	5. Ja 5	female	9 or less	39: 17-39	1	alive	1	0	8035	0	excell very good		2. 4	2. Auditc 4	7. audc4-5 cs<20		3. cs daily -19	987
45	5. Ja 5	male	10-11	40: 40-49	1	alive	1	0	8035	0	excell very good		2. 4	2. Auditc 4	5. audc4-5 ns		0. never smoker	988
56	5. Ja 5	female	9 or less	50: 50-64	1	deceased	1	1	7474	0	excell very good	1. HK	3. 5	3. Auditc 5	8. audc 4-5 cs>19		4. cs daily 20-	989
38	5. Ja 5	female	10-11	39: 17-39	1	alive	1	0	8035	0	good		1. 1-3	1. Auditc 1-3	4. audc1-3 cs>19	15. alm aud1 0 ard 1	4. cs daily 20-	990
20	5. Ja 5	female	12 or more	39: 17-39	1	alive	1	0	8035	0	excell very good		1. 1-3	1. Auditc 1-3	1. audc1-3 ns	1. alm aud1 0 ard 0 acut 0 Ges gut ns	0. never smoker	991
55	5. Ja 5	female	9 or less	50: 50-64	1	alive	1	0	8035	0	excell very good		2. 4	2. Auditc 4	6. audc4-5 eltd fs		2. former daily smoker	992
48	5. Ja 5	female	10-11	40: 40-49	1	alive	1	0	8035	0	fair poor		1. 1-3	1. Auditc 1-3	2. audc1-3 eltd fs	5. alm aud1 0 ard 0 acut 0 eltd	1. ever ltd smoker	993
45	5. Ja 5	male	9 or less	40: 40-49	1	deceased	1	1	7486	0	excell very good	2. Krebs	2. 4	2. Auditc 4	6. audc4-5 eltd fs		1. ever ltd smoker	994
63	5. Ja 5	female	9 or less	50: 50-64	1	alive	1	0	8035	0	good		1. 1-3	1. Auditc 1-3	3. audc1-3 cs<20	9. alm aud1 0 ard 0 acut 0 cs<20	3. cs daily -19	995
56	5. Ja 5	male	9 or less	50: 50-64	1	alive	1	0	8035	0	fair poor		5. abstinent	8. Abs ARD	16. aab ARD	16. aab aud1 0 ard 1	4. cs daily 20-	996
34	5. Ja 5	female	9 or less	39: 17-39	1	alive	1	0	8035	0	good		1. 1-3	1. Auditc 1-3	4. audc1-3 cs>19	11. alm aud1 0 ard 0 acut 0 cs>19	4. cs daily 20-	997
27	5. Ja 5	female	12 or more	39: 17-39	1	alive	1	0	8035	0	excell very good		2. 4	2. Auditc 4	8. audc 4-5 cs>19		4. cs daily 20-	998
48	5. Ja 5	female	10-11	40: 40-49	1	alive	1	0	8035	0	good		2. 4	2. Auditc 4	6. audc4-5 eltd fs		2. former daily smoker	999
23	5. Ja 5	male	9 or less	39: 17-39	1	alive	1	0	8035	0	excell very good		2. 4	2. Auditc 4	8. audc 4-5 cs>19		4. cs daily 20-	1000
47	5. Ja 5	male	9 or less	40: 40-49	1	alive	1	0	8035	0	good		2. 4	2. Auditc 4	6. audc4-5 eltd fs		2. former daily smoker	1001
58	5. Ja 5	female	10-11	50: 50-64	1	alive	1	0	8035	0	fair poor		1. 1-3	1. Auditc 1-3	2. audc1-3 eltd fs	5. alm aud1 0 ard 0 acut 0 eltd	1. ever ltd smoker	1002
32	5. Ja 5	male	9 or less	39: 17-39	1	alive	1	0	8035	0	good		2. 4	2. Auditc 4	6. audc4-5 eltd fs		1. ever ltd smoker	1003
51	5. Ja 5	male	12 or more	50: 50-64	1	alive	1	0	8035	0	good		2. 4	2. Auditc 4	6. audc4-5 eltd fs		1. ever ltd smoker	1004
42	5. Ja 5	female	12 or more	40: 40-49	1	alive	1	0	8035	0	good		2. 4	2. Auditc 4	6. audc4-5 eltd fs		2. former daily smoker	1005
35	5. Ja 5	male	12 or more	39: 17-39	1	alive	1	0	8035	0	excell very good		1. 1-3	1. Auditc 1-3	1. audc1-3 ns	1. alm aud1 0 ard 0 acut 0 Ges gut ns	0. never smoker	1006
47	5. Ja 5	female	10-11	40: 40-49	1	alive	1	0	8035	0	excell very good		1. 1-3	1. Auditc 1-3	2. audc1-3 eltd fs	5. alm aud1 0 ard 0 acut 0 eltd	1. ever ltd smoker	1007
41	5. Ja 5	female	9 or less	40: 40-49	1	alive	1	0	8035	0	fair poor		3. 5	3. Auditc 5	8. audc 4-5 cs>19		4. cs daily 20-	1008
33	5. Ja 5	male	10-11	39: 17-39	1	alive	1	0	8035	0	good		1. 1-3	1. Auditc 1-3	4. audc1-3 cs>19	11. alm aud1 0 ard 0 acut 0 cs>19	4. cs daily 20-	1009
48	5. Ja 5	male	10-11	40: 40-49	1	alive	1	0	8035	0	good		1. 1-3	1. Auditc 1-3	1. audc1-3 ns	1. alm aud1 0 ard 0 acut 0 Ges gut ns	0. never smoker	1010
32	5. Ja 5	female	10-11	39: 17-39	1	alive	1	0	8035	0	excell very good		1. 1-3	1. Auditc 1-3	1. audc1-3 ns	1. alm aud1 0 ard 0 acut 0 Ges gut ns	0. never smoker	1011
47	5. Ja 5	male	12 or more	40: 40-49	1	alive	1	0	8035	0	good		6. 8-12	5. Auditc 8-12	12. audc8-12 ns eltd fs		2. former daily smoker	1012
64	5. Ja 5	female	9 or less	50: 50-64	1	alive	1	0	8035	0	good		1. 1-3	1. Auditc 1-3	3. audc1-3 cs<20	9. alm aud1 0 ard 0 acut 0 cs<20	3. cs daily -19	1013
55	5. Ja 5	female	9 or less	50: 50-64	1	alive	1	0	8035	0	good		1. 1-3	1. Auditc 1-3	2. audc1-3 eltd fs	7. alm aud1 0 ard 0 acut 0 fs	2. former daily smoker	1014
59	5. Ja 5	female	9 or less	50: 50-64	1	alive	1	0	8035	0	fair poor		1. 1-3	1. Auditc 1-3	2. audc1-3 eltd fs	7. alm aud1 0 ard 0 acut 0 fs	2. former daily smoker	1015
34	5. Ja 5	female	10-11	39: 17-39	1	deceased	1	1	5199	0	fair poor	3. Aerodigest	5. abstinent	10. Abs cs>19	18. aab cs>19	12. aab aud1 0 ard 0 acut 0 cs>19	4. cs daily 20-	1016
60	5. Ja 5	male	9 or less	50: 50-64	1	deceased	1	1	7293	0	fair poor	2. Krebs	4. 6-7	4. Auditc 6-7	9. audc6-7 ns eltd fs		2. former daily smoker	1017
57	5. Ja 5	male	10-11	50: 50-64	1	alive	1	0	8035	0	excell very good		1. 1-3	1. Auditc 1-3	2. audc1-3 eltd fs	7. alm aud1 0 ard 0 acut 0 fs	2. former daily smoker	1018
60	5. Ja 5	female	9 or less	50: 50-64	1	alive	1	0	8035	0	fair poor		5. abstinent	13. Abs Ges weniger	21. aab Ges weniger	6. aab aud1 0 ard 0 acut 0 eltd	1. ever ltd smoker	1019
30	5. Ja 5	male	10-11	39: 17-39	1	alive	1	0	8035	0	excell very good		2. 4	2. Auditc 4	8. audc 4-5 cs>19		4. cs daily 20-	1020
37	5. Ja 5	female	9 or less	39: 17-39	1	alive	1	0	8035	0	fair poor		2. 4	2. Auditc 4	7. audc4-5 cs<20		3. cs daily -19	1021
18	5. Ja 5	male	9 or less	39: 17-39	1	alive	1	0	8035	0	excell very good		1. 1-3	1. Auditc 1-3	3. audc1-3 cs<20	9. alm aud1 0 ard 0 acut 0 cs<20	3. cs daily -19	1022
41	5. Ja 5	male	10-11	40: 40-49	1	alive	1	0	8035	0	excell very good		1. 1-3	1. Auditc 1-3	2. audc1-3 eltd fs	5. alm aud1 0 ard 0 acut 0 eltd	1. ever ltd smoker	1023
33	5. Ja 5	female	12 or more	39: 17-39	1	alive	1	0	8035	0	good		1. 1-3	1. Auditc 1-3	2. audc1-3 eltd fs	15. alm aud1 0 ard 1	2. former daily smoker	1024
30	5. Ja 5	male	10-11	39: 17-39	1	alive	1	0	8035	0	excell very good		1. 1-3	1. Auditc 1-3	4. audc1-3 cs>19	11. alm aud1 0 ard 0 acut 0 cs>19	4. cs daily 20-	1025
64	5. Ja 5	male	9 or less	50: 50-64	1	deceased	1	1	3697	0	excell very good	2. Krebs	1. 1-3	1. Auditc 1-3	2. audc1-3 eltd fs	7. alm aud1 0 ard 0 acut 0 fs	2. former daily smoker	1026
28	5. Ja 5	male	9 or less	39: 17-39	1	deceased	1	1	4278	0	excell very good	1. HK	1. 1-3	1. Auditc 1-3	4. audc1-3 cs>19	11. alm aud1 0 ard 0 acut 0 cs>19	4. cs daily 20-	1027
39	5. Ja 5	male	9 or less	39: 17-39	1	deceased	1	1	6738	0	fair poor	2. Krebs	5. abstinent	10. Abs cs>19	18. aab cs>19	12. aab aud1 0 ard 0 acut 0 cs>19	4. cs daily 20-	1028
40	5. Ja 5	female	10-11	40: 40-49	1	alive	1	0	8035	0	excell very good		1. 1-3	1. Auditc 1-3	4. audc1-3 cs>19	11. alm aud1 0 ard 0 acut 0 cs>19	4. cs daily 20-	1029
36	5. Ja 5	female	9 or less	39: 17-39	1	alive	1	0	8035	0	excell very good		2. 4	2. Auditc 4	6. audc4-5 eltd fs		2. former daily smoker	1030
32	5. Ja 5	male	9 or less	39: 17-39	1	alive	1	0	8035	0	good		5. abstinent	7. Abs AUD Dr	15. aab AUD Dr	14. aab aud1 1	3. cs daily -19	1031
52	5. Ja 5	female	9 or less	50: 50-64	1	alive	1	0	8035	0	good		1. 1-3	1. Auditc 1-3	3. audc1-3 cs<20	9. alm aud1 0 ard 0 acut 0 cs<20	3. cs daily -19	1032
62	5. Ja 5	male	9 or less	50: 50-64	1	deceased	1	1	4572	0	good	1. HK	1. 1-3	1. Auditc 1-3	2. audc1-3 eltd fs	7. alm aud1 0 ard 0 acut 0 fs	2. former daily smoker	1033
25	5. Ja 5	male	10-11	39: 17-39	1	alive	1	0	8035	0	excell very good		1. 1-3	1. Auditc 1-3	4. audc1-3 cs>19	11. alm aud1 0 ard 0 acut 0 cs>19	4. cs daily 20-	1034
48	5. Ja 5	male	9 or less	40: 40-49	1	alive	1	0	8035	0	good		2. 4	2. Auditc 4	6. audc4-5 eltd fs		2. former daily smoker	1035
48	5. Ja 5	female	10-11	40: 40-49	1	alive	1	0	8035	0	excell very good		1. 1-3	1. Auditc 1-3	1. audc1-3 ns	1. alm aud1 0 ard 0 acut 0 Ges gut ns	0. never smoker	1036
25	5. Ja 5	male	12 or more	39: 17-39	1	alive	1	0	8035	0	good		3. 5	3. Auditc 5	8. audc 4-5 cs>19		4. cs daily 20-	1037
42	5. Ja 5	male	12 or more	40: 40-49	1	alive	1	0	8035	0	excell very good		2. 4	2. Auditc 4	6. audc4-5 eltd fs		2. former daily smoker	1038
32	5. Ja 5	male	12 or more	39: 17-39	1	alive	1	0	8035	0	good		3. 5	3. Auditc 5	5. audc4-5 ns		0. never smoker	1039
63	5. Ja 5	male	9 or less	50: 50-64	1	alive	1	0	8035	0	good		2. 4	2. Auditc 4	7. audc4-5 cs<20		3. cs daily -19	1040
59	5. Ja 5	female	9 or less	50: 50-64	1	deceased	1	1	4573	0	fair poor	2. Krebs	3. 5	3. Auditc 5	6. audc4-5 eltd fs		1. ever ltd smoker	1041
36	5. Ja 5	female	10-11	39: 17-39	1	alive	1	0	8035	0	fair poor		1. 1-3	1. Auditc 1-3	2. audc1-3 eltd fs	5. alm aud1 0 ard 0 acut 0 eltd	1. ever ltd smoker	1042
55	5. Ja 5	male	12 or more	50: 50-64	1	alive	1	0	8035	0	excell very good		2. 4	2. Auditc 4	5. audc4-5 ns		0. never smoker	1043
56	5. Ja 5	female	12 or more	50: 50-64	1	alive	1	0	8035	0	good		1. 1-3	1. Auditc 1-3	4. audc1-3 cs>19	11. alm aud1 0 ard 0 acut 0 cs>19	4. cs daily 20-	1044
59	5. Ja 5	female	9 or less	50: 50-64	1	deceased	1	1	1730	0	excell very good	2. Krebs	1. 1-3	1. Auditc 1-3	2. audc1-3 eltd fs	7. alm aud1 0 ard 0 acut 0 fs	2. former daily smoker	1045
64	5. Ja 5	female	9 or less	50: 50-64	1	deceased	1	1	5183	0	good	1. HK	5. abstinent	12. Abs fs	20. aab fs	8. aab aud1 0 ard 0 acut 0 fs	2. former daily smoker	1046
60	5. Ja 5	female	9 or less	50: 50-64	1	alive	1	0	8035	0	good		3. 5	3. Auditc 5	6. audc4-5 eltd fs		2. former daily smoker	1047
56	5. Ja 5	female	10-11	50: 50-64	1	deceased	1	1	4837	0	good	2. Krebs	1. 1-3	1. Auditc 1-3	1. audc1-3 ns	1. alm aud1 0 ard 0 acut 0 Ges gut ns	0. never smoker	1048
47	5. Ja 5	female	9 or less	40: 40-49	1	alive	1	0	8035	0	good		2. 4	2. Auditc 4	8. audc 4-5 cs>19		4. cs daily 20-	1049
44	5. Ja 5	male	10-11	40: 40-49	1	alive	1	0	8035	0	good		5. abstinent	7. Abs AUD Dr	15. aab AUD Dr	14. aab aud1 1	2. former daily smoker	1050
24	5. Ja 5	male	12 or more	39: 17-39	1	alive	1	0	8035	0	excell very good		1. 1-3	1. Auditc 1-3	2. audc1-3 eltd fs	5. alm aud1 0 ard 0 acut 0 eltd	1. ever ltd smoker	1051
56	5. Ja 5	male	12 or more	50: 50-64	1	alive	1	0	8035	0	excell very good		1. 1-3	1. Auditc 1-3	2. audc1-3 eltd fs	5. alm aud1 0 ard 0 acut 0 eltd	1. ever ltd smoker	1052
44	5. Ja 5	female	9 or less	40: 40-49	1	alive	1	0	8035	0	excell very good		1. 1-3	1. Auditc 1-3	3. audc1-3 cs<20	9. alm aud1 0 ard 0 acut 0 cs<20	3. cs daily -19	1053
43	5. Ja 5	female	12 or more	40: 40-49	1	alive	1	0	8035	0	good		1. 1-3	1. Auditc 1-3	2. audc1-3 eltd fs	15. alm aud1 0 ard 1	2. former daily smoker	1054
40	5. Ja 5	male	9 or less	40: 40-49	1	deceased	1	1	4942	0	good	1. HK	1. 1-3	1. Auditc 1-3	2. audc1-3 eltd fs	7. alm aud1 0 ard 0 acut 0 fs	2. former daily smoker	1055
55	5. Ja 5	female	10-11	50: 50-64	1	deceased	1	1	5266	0	excell very good	1. HK	1. 1-3	1. Auditc 1-3	2. audc1-3 eltd fs	7. alm aud1 0 ard 0 acut 0 fs	2. former daily smoker	1056
48	5. Ja 5	female	9 or less	40: 40-49	1	alive	1	0	8035	0	fair poor		1. 1-3	1. Auditc 1-3	2. audc1-3 eltd fs	13. alm aud1 1	2. former daily smoker	1057
64	5. Ja 5	female	9 or less	50: 50-64	1	deceased	1	1	4696	0	good	2. Krebs	2. 4	2. Auditc 4	6. audc4-5 eltd fs		1. ever ltd smoker	1058
27	5. Ja 5	male	10-11	39: 17-39	1	alive	1	0	8035	0	good		1. 1-3	1. Auditc 1-3	1. audc1-3 ns	1. alm aud1 0 ard 0 acut 0 Ges gut ns	0. never smoker	1059
43	5. Ja 5	male	9 or less	40: 40-49	1	alive	1	0	8035	0	good		3. 5	3. Auditc 5	8. audc 4-5 cs>19		4. cs daily 20-	1060
26	5. Ja 5	female	9 or less	39: 17-39	1	alive	1	0	8035	0	excell very good		1. 1-3	1. Auditc 1-3	4. audc1-3 cs>19	11. alm aud1 0 ard 0 acut 0 cs>19	4. cs daily 20-	1061
63	5. Ja 5	male	10-11	50: 50-64	1	alive	1	0	8035	0	good		1. 1-3	1. Auditc 1-3	2. audc1-3 eltd fs	7. alm aud1 0 ard 0 acut 0 fs	2. former daily smoker	1062
49	5. Ja 5	female	10-11	40: 40-49	1	alive	1	0	8035	0	excell very good		2. 4	2. Auditc 4	6. audc4-5 eltd fs		2. former daily smoker	1063
59	5. Ja 5	female	9 or less	50: 50-64	1	alive	1	0	8035	0	fair poor		1. 1-3	1. Auditc 1-3	1. audc1-3 ns	13. alm aud1 1	0. never smoker	1064
31	5. Ja 5	male	10-11	39: 17-39	1	alive	1	0	8035	0	fair poor		1. 1-3	1. Auditc 1-3	2. audc1-3 eltd fs	7. alm aud1 0 ard 0 acut 0 fs	2. former daily smoker	1065
61	5. Ja 5	female	10-11	50: 50-64	1	deceased	1	1	3422	0	good	1. HK	1. 1-3	1. Auditc 1-3	2. audc1-3 eltd fs	5. alm aud1 0 ard 0 acut 0 eltd	1. ever ltd smoker	1066
46	5. Ja 5	male	12 or more	40: 40-49	1	alive	1	0	8035	0	excell very good		3. 5	3. Auditc 5	6. audc4-5 eltd fs		2. former daily smoker	1067
59	5. Ja 5	male	9 or less	50: 50-64	1	alive	1	0	8035	0	good		1. 1-3	1. Auditc 1-3	2. audc1-3 eltd fs	17. alm aud1 0 ard 0 acut 1	2. former daily smoker	1068
58	1. Nein 1	female	9 or less	50: 50-64	1	alive	1	0	8035	0	good		5. abstinent	6. Abs Gesh gut	14. aab Ges gut	6. aab aud1 0 ard 0 acut 0 eltd	1. ever ltd smoker	1069
26	5. Ja 5	male	12 or more	39: 17-39	1	alive	1	0	8035	0	excell very good		1. 1-3	1. Auditc 1-3	2. audc1-3 eltd fs	5. alm aud1 0 ard 0 acut 0 eltd	1. ever ltd smoker	1070
23	5. Ja 5	male	10-11	39: 17-39	1	alive	1	0	8035	0	excell very good		5. abstinent	10. Abs cs>19	18. aab cs>19	12. aab aud1 0 ard 0 acut 0 cs>19	4. cs daily 20-	1071
25	5. Ja 5	female	9 or less	39: 17-39	1	alive	1	0	8035	0	good		1. 1-3	1. Auditc 1-3	3. audc1-3 cs<20	17. alm aud1 0 ard 0 acut 1	3. cs daily -19	1072
54	5. Ja 5	male	9 or less	50: 50-64	1	alive	1	0	8035	0	fair poor		1. 1-3	1. Auditc 1-3	2. audc1-3 eltd fs	13. alm aud1 1	1. ever ltd smoker	1073
32	5. Ja 5	male	12 or more	39: 17-39	1	deceased	1	1	5670	0	excell very good	1. HK	1. 1-3	1. Auditc 1-3	4. audc1-3 cs>19	11. alm aud1 0 ard 0 acut 0 cs>19	4. cs daily 20-	1074
19	5. Ja 5	female	9 or less	39: 17-39	1	alive	1	0	8035	0	excell very good		1. 1-3	1. Auditc 1-3	2. audc1-3 eltd fs	5. alm aud1 0 ard 0 acut 0 eltd	1. ever ltd smoker	1075
40	5. Ja 5	female	9 or less	40: 40-49	1	alive	1	0	8035	0	fair poor		3. 5	3. Auditc 5	8. audc 4-5 cs>19		4. cs daily 20-	1076
41	5. Ja 5	male	12 or more	40: 40-49	1	alive	1	0	8035	0	excell very good		2. 4	2. Auditc 4	6. audc4-5 eltd fs		1. ever ltd smoker	1077
64	5. Ja 5	male	9 or less	50: 50-64	1	alive	1	0	8035	0	good		2. 4	2. Auditc 4	6. audc4-5 eltd fs		2. former daily smoker	1078
56	5. Ja 5	male	9 or less	50: 50-64	1	alive	1	0	8035	0	excell very good		1. 1-3	1. Auditc 1-3	2. audc1-3 eltd fs	7. alm aud1 0 ard 0 acut 0 fs	2. former daily smoker	1079
35	5. Ja 5	female	9 or less	39: 17-39	1	alive	1	0	8035	0	good		5. abstinent	10. Abs cs>19	18. aab cs>19	12. aab aud1 0 ard 0 acut 0 cs>19	4. cs daily 20-	1080
59	5. Ja 5	female	10-11	50: 50-64	1	alive	1	0	8035	0	fair poor		5. abstinent	13. Abs Ges weniger	21. aab Ges weniger	6. aab aud1 0 ard 0 acut 0 eltd	1. ever ltd smoker	1081
62	5. Ja 5	female	12 or more	50: 50-64	1	alive	1	0	8035	0	excell very good		2. 4	2. Auditc 4	6. audc4-5 eltd fs		2. former daily smoker	1082
59	5. Ja 5	female	9 or less	50: 50-64	1	deceased	1	1	6522	0	fair poor	1. HK	5. abstinent	12. Abs fs	20. aab fs	8. aab aud1 0 ard 0 acut 0 fs	2. former daily smoker	1083
52	5. Ja 5	male	10-11	50: 50-64	1	alive	1	0	8035	0	good		1. 1-3	1. Auditc 1-3	3. audc1-3 cs<20	9. alm aud1 0 ard 0 acut 0 cs<20	3. cs daily -19	1084
57	5. Ja 5	male	10-11	50: 50-64	1	alive	1	0	8035	0	good		1. 1-3	1. Auditc 1-3	3. audc1-3 cs<20	9. alm aud1 0 ard 0 acut 0 cs<20	3. cs daily -19	1085
62	5. Ja 5	male	10-11	50: 50-64	1	deceased	1	1	442	0	fair poor	1. HK	1. 1-3	1. Auditc 1-3	4. audc1-3 cs>19	11. alm aud1 0 ard 0 acut 0 cs>19	4. cs daily 20-	1086
41	5. Ja 5	female	9 or less	40: 40-49	1	alive	1	0	8035	0	excell very good		2. 4	2. Auditc 4	6. audc4-5 eltd fs		2. former daily smoker	1087
49	5. Ja 5	male	10-11	40: 40-49	1	alive	1	0	8035	0	good		2. 4	2. Auditc 4	6. audc4-5 eltd fs		2. former daily smoker	1088
56	5. Ja 5	male	10-11	50: 50-64	1	alive	1	0	8035	0	good		2. 4	2. Auditc 4	6. audc4-5 eltd fs		2. former daily smoker	1089
31	5. Ja 5	male	12 or more	39: 17-39	1	alive	1	0	8035	0	good		2. 4	2. Auditc 4	8. audc 4-5 cs>19		4. cs daily 20-	1090
28	5. Ja 5	female	10-11	39: 17-39	1	alive	1	0	8035	0	good		2. 4	2. Auditc 4	8. audc 4-5 cs>19		4. cs daily 20-	1091
26	5. Ja 5	female	12 or more	39: 17-39	1	alive	1	0	8035	0	excell very good		3. 5	3. Auditc 5	6. audc4-5 eltd fs		1. ever ltd smoker	1092
53	5. Ja 5	male	9 or less	50: 50-64	1	alive	1	0	8035	0	excell very good		1. 1-3	1. Auditc 1-3	2. audc1-3 eltd fs	5. alm aud1 0 ard 0 acut 0 eltd	1. ever ltd smoker	1093
34	5. Ja 5	female	12 or more	39: 17-39	1	alive	1	0	8035	0	good		1. 1-3	1. Auditc 1-3	1. audc1-3 ns	1. alm aud1 0 ard 0 acut 0 Ges gut ns	0. never smoker	1094
59	5. Ja 5	female	9 or less	50: 50-64	1	deceased	1	1	5712	0	fair poor	2. Krebs	5. abstinent	13. Abs Ges weniger	21. aab Ges weniger	4. aab aud1 0 ard 0 acut 0 Ges wenig ns	0. never smoker	1095
19	5. Ja 5	female	10-11	39: 17-39	1	alive	1	0	8035	0	excell very good		1. 1-3	1. Auditc 1-3	1. audc1-3 ns	1. alm aud1 0 ard 0 acut 0 Ges gut ns	0. never smoker	1096
40	5. Ja 5	male	9 or less	40: 40-49	1	alive	1	0	8035	0	excell very good		5. abstinent	10. Abs cs>19	18. aab cs>19	12. aab aud1 0 ard 0 acut 0 cs>19	4. cs daily 20-	1097
31	5. Ja 5	female	10-11	39: 17-39	1	alive	1	0	8035	0	excell very good		1. 1-3	1. Auditc 1-3	2. audc1-3 eltd fs	7. alm aud1 0 ard 0 acut 0 fs	2. former daily smoker	1098
50	5. Ja 5	male	9 or less	50: 50-64	1	alive	1	0	8035	0	good		1. 1-3	1. Auditc 1-3	2. audc1-3 eltd fs	15. alm aud1 0 ard 1	2. former daily smoker	1099
43	5. Ja 5	male	10-11	40: 40-49	1	alive	1	0	8035	0	good		1. 1-3	1. Auditc 1-3	3. audc1-3 cs<20	9. alm aud1 0 ard 0 acut 0 cs<20	3. cs daily -19	1100
53	5. Ja 5	female	10-11	50: 50-64	1	alive	1	0	8035	0	excell very good		1. 1-3	1. Auditc 1-3	2. audc1-3 eltd fs	5. alm aud1 0 ard 0 acut 0 eltd	1. ever ltd smoker	1101
28	5. Ja 5	male	12 or more	39: 17-39	1	alive	1	0	8035	0	excell very good		1. 1-3	1. Auditc 1-3	4. audc1-3 cs>19	11. alm aud1 0 ard 0 acut 0 cs>19	4. cs daily 20-	1102
55	5. Ja 5	male	10-11	50: 50-64	1	alive	1	0	8035	0	good		1. 1-3	1. Auditc 1-3	2. audc1-3 eltd fs	7. alm aud1 0 ard 0 acut 0 fs	2. former daily smoker	1103
62	5. Ja 5	female	9 or less	50: 50-64	1	alive	1	0	8035	0	good		1. 1-3	1. Auditc 1-3	4. audc1-3 cs>19	11. alm aud1 0 ard 0 acut 0 cs>19	4. cs daily 20-	1104
48	5. Ja 5	male	9 or less	40: 40-49	1	alive	1	0	8035	0	good		5. abstinent	7. Abs AUD Dr	15. aab AUD Dr	14. aab aud1 1	4. cs daily 20-	1105
60	5. Ja 5	male	9 or less	50: 50-64	1	deceased	1	1	1762	0	fair poor	1. HK	5. abstinent	7. Abs AUD Dr	15. aab AUD Dr	14. aab aud1 1	2. former daily smoker	1106
25	5. Ja 5	female	10-11	39: 17-39	1	alive	1	0	8035	0	excell very good		1. 1-3	1. Auditc 1-3	2. audc1-3 eltd fs	5. alm aud1 0 ard 0 acut 0 eltd	1. ever ltd smoker	1107
34	5. Ja 5	male	12 or more	39: 17-39	1	alive	1	0	8035	0	excell very good		3. 5	3. Auditc 5	7. audc4-5 cs<20		3. cs daily -19	1108
46	5. Ja 5	female	9 or less	40: 40-49	1	alive	1	0	8035	0	good		1. 1-3	1. Auditc 1-3	2. audc1-3 eltd fs	5. alm aud1 0 ard 0 acut 0 eltd	1. ever ltd smoker	1109
62	5. Ja 5	male	9 or less	50: 50-64	1	deceased	1	1	1886	0	fair poor	1. HK	5. abstinent	11. Abs cs<20	19. aab cs<20	10. aab aud1 0 ard 0 acut 0 cs<20	3. cs daily -19	1110
39	5. Ja 5	male	9 or less	39: 17-39	1	alive	1	0	8035	0	good		6. 8-12	5. Auditc 8-12	13. audc8-12 cs		4. cs daily 20-	1111
58	5. Ja 5	female	9 or less	50: 50-64	1	alive	1	0	8035	0	fair poor		1. 1-3	1. Auditc 1-3	1. audc1-3 ns	3. alm aud1 0 ard 0 acut 0 Ges wenig ns	0. never smoker	1112
35	5. Ja 5	female	10-11	39: 17-39	1	alive	1	0	8035	0	good		1. 1-3	1. Auditc 1-3	4. audc1-3 cs>19	11. alm aud1 0 ard 0 acut 0 cs>19	4. cs daily 20-	1113
46	5. Ja 5	male	10-11	40: 40-49	1	alive	1	0	8035	0	good		1. 1-3	1. Auditc 1-3	2. audc1-3 eltd fs	7. alm aud1 0 ard 0 acut 0 fs	2. former daily smoker	1114
45	5. Ja 5	male	12 or more	40: 40-49	1	deceased	1	1	3261	0	fair poor	1. HK	3. 5	3. Auditc 5	8. audc 4-5 cs>19		4. cs daily 20-	1115
35	5. Ja 5	female	9 or less	39: 17-39	1	alive	1	0	8035	0	good		1. 1-3	1. Auditc 1-3	4. audc1-3 cs>19	11. alm aud1 0 ard 0 acut 0 cs>19	4. cs daily 20-	1116
24	5. Ja 5	male	10-11	39: 17-39	1	alive	1	0	8035	0	good		3. 5	3. Auditc 5	8. audc 4-5 cs>19		4. cs daily 20-	1117
57	5. Ja 5	male	9 or less	50: 50-64	1	deceased	1	1	7250	0	good	1. HK	2. 4	2. Auditc 4	6. audc4-5 eltd fs		2. former daily smoker	1118
62	5. Ja 5	female	9 or less	50: 50-64	1	alive	1	0	8035	0	fair poor		2. 4	2. Auditc 4	5. audc4-5 ns		0. never smoker	1119
38	5. Ja 5	female	9 or less	39: 17-39	1	alive	1	0	8035	0	good		1. 1-3	1. Auditc 1-3	3. audc1-3 cs<20	9. alm aud1 0 ard 0 acut 0 cs<20	3. cs daily -19	1120
30	5. Ja 5	male	10-11	39: 17-39	1	alive	1	0	8035	0	excell very good		4. 6-7	4. Auditc 6-7	10. audc6-7 cs<20		3. cs daily -19	1121
63	5. Ja 5	female	9 or less	50: 50-64	1	deceased	1	1	4337	0	good	2. Krebs	1. 1-3	1. Auditc 1-3	1. audc1-3 ns	1. alm aud1 0 ard 0 acut 0 Ges gut ns	0. never smoker	1122
62	5. Ja 5	female	9 or less	50: 50-64	1	alive	1	0	8035	0	fair poor		1. 1-3	1. Auditc 1-3	2. audc1-3 eltd fs	5. alm aud1 0 ard 0 acut 0 eltd	1. ever ltd smoker	1123
19	5. Ja 5	male	10-11	39: 17-39	1	alive	1	0	8035	0	good		1. 1-3	1. Auditc 1-3	4. audc1-3 cs>19	13. alm aud1 1	4. cs daily 20-	1124
31	5. Ja 5	female	10-11	39: 17-39	1	alive	1	0	8035	0	excell very good		1. 1-3	1. Auditc 1-3	3. audc1-3 cs<20	9. alm aud1 0 ard 0 acut 0 cs<20	3. cs daily -19	1125
60	5. Ja 5	male	9 or less	50: 50-64	1	deceased	1	1	7178	0	good	1. HK	1. 1-3	1. Auditc 1-3	4. audc1-3 cs>19	11. alm aud1 0 ard 0 acut 0 cs>19	4. cs daily 20-	1126
28	5. Ja 5	female	10-11	39: 17-39	1	alive	1	0	8035	0	good		1. 1-3	1. Auditc 1-3	2. audc1-3 eltd fs	5. alm aud1 0 ard 0 acut 0 eltd	1. ever ltd smoker	1127
29	5. Ja 5	male	12 or more	39: 17-39	1	alive	1	0	8035	0	good		1. 1-3	1. Auditc 1-3	1. audc1-3 ns	1. alm aud1 0 ard 0 acut 0 Ges gut ns	0. never smoker	1128
34	5. Ja 5	female	9 or less	39: 17-39	1	alive	1	0	8035	0	excell very good		1. 1-3	1. Auditc 1-3	2. audc1-3 eltd fs	7. alm aud1 0 ard 0 acut 0 fs	2. former daily smoker	1129
63	5. Ja 5	male	9 or less	50: 50-64	1	alive	1	0	8035	0	good		1. 1-3	1. Auditc 1-3	2. audc1-3 eltd fs	7. alm aud1 0 ard 0 acut 0 fs	2. former daily smoker	1130
55	5. Ja 5	female	9 or less	50: 50-64	1	deceased	1	1	4710	0	fair poor	1. HK	5. abstinent	7. Abs AUD Dr	15. aab AUD Dr	14. aab aud1 1	3. cs daily -19	1131
40	5. Ja 5	female	9 or less	40: 40-49	1	alive	1	0	8035	0	excell very good		1. 1-3	1. Auditc 1-3	2. audc1-3 eltd fs	7. alm aud1 0 ard 0 acut 0 fs	2. former daily smoker	1132
33	5. Ja 5	female	10-11	39: 17-39	1	alive	1	0	8035	0	excell very good		5. abstinent	11. Abs cs<20	19. aab cs<20	10. aab aud1 0 ard 0 acut 0 cs<20	3. cs daily -19	1133
51	5. Ja 5	male	9 or less	50: 50-64	1	alive	1	0	8035	0	good		1. 1-3	1. Auditc 1-3	1. audc1-3 ns	1. alm aud1 0 ard 0 acut 0 Ges gut ns	0. never smoker	1134
61	5. Ja 5	male	9 or less	50: 50-64	1	alive	1	0	8035	0	good		5. abstinent	6. Abs Gesh gut	14. aab Ges gut	6. aab aud1 0 ard 0 acut 0 eltd	1. ever ltd smoker	1135
25	5. Ja 5	male	12 or more	39: 17-39	1	alive	1	0	8035	0	good		2. 4	2. Auditc 4	7. audc4-5 cs<20		3. cs daily -19	1136
57	5. Ja 5	male	9 or less	50: 50-64	1	deceased	1	1	1125	0	good	7. ohn TB	2. 4	2. Auditc 4	6. audc4-5 eltd fs		2. former daily smoker	1137
41	5. Ja 5	female	9 or less	40: 40-49	1	alive	1	0	8035	0	fair poor		2. 4	2. Auditc 4	6. audc4-5 eltd fs		2. former daily smoker	1138
22	5. Ja 5	male	9 or less	39: 17-39	1	alive	1	0	8035	0	excell very good		1. 1-3	1. Auditc 1-3	2. audc1-3 eltd fs	5. alm aud1 0 ard 0 acut 0 eltd	1. ever ltd smoker	1139
50	5. Ja 5	male	9 or less	50: 50-64	1	alive	1	0	8035	0	fair poor		1. 1-3	1. Auditc 1-3	2. audc1-3 eltd fs	5. alm aud1 0 ard 0 acut 0 eltd	1. ever ltd smoker	1140
37	5. Ja 5	male	12 or more	39: 17-39	1	deceased	1	1	2645	0	excell very good	7. ohn TB	1. 1-3	1. Auditc 1-3	4. audc1-3 cs>19	11. alm aud1 0 ard 0 acut 0 cs>19	4. cs daily 20-	1141
56	5. Ja 5	female	10-11	50: 50-64	1	alive	1	0	8035	0	good		1. 1-3	1. Auditc 1-3	1. audc1-3 ns	1. alm aud1 0 ard 0 acut 0 Ges gut ns	0. never smoker	1142
55	5. Ja 5	male	9 or less	50: 50-64	1	alive	1	0	8035	0	good		1. 1-3	1. Auditc 1-3	4. audc1-3 cs>19	15. alm aud1 0 ard 1	4. cs daily 20-	1143
26	5. Ja 5	male	12 or more	39: 17-39	1	alive	1	0	8035	0	good		3. 5	3. Auditc 5	6. audc4-5 eltd fs		2. former daily smoker	1144
27	5. Ja 5	female	12 or more	39: 17-39	1	alive	1	0	8035	0	fair poor		1. 1-3	1. Auditc 1-3	2. audc1-3 eltd fs	17. alm aud1 0 ard 0 acut 1	1. ever ltd smoker	1145
29	5. Ja 5	female	12 or more	39: 17-39	1	alive	1	0	8035	0	excell very good		2. 4	2. Auditc 4	6. audc4-5 eltd fs		2. former daily smoker	1146
33	5. Ja 5	female	12 or more	39: 17-39	1	alive	1	0	8035	0	good		1. 1-3	1. Auditc 1-3	2. audc1-3 eltd fs	7. alm aud1 0 ard 0 acut 0 fs	2. former daily smoker	1147
45	5. Ja 5	female	10-11	40: 40-49	1	alive	1	0	8035	0	good		1. 1-3	1. Auditc 1-3	1. audc1-3 ns	1. alm aud1 0 ard 0 acut 0 Ges gut ns	0. never smoker	1148
35	5. Ja 5	female	10-11	39: 17-39	1	alive	1	0	8035	0	good		1. 1-3	1. Auditc 1-3	1. audc1-3 ns	1. alm aud1 0 ard 0 acut 0 Ges gut ns	0. never smoker	1149
38	5. Ja 5	female	10-11	39: 17-39	1	alive	1	0	8035	0	good		3. 5	3. Auditc 5	6. audc4-5 eltd fs		1. ever ltd smoker	1150
53	5. Ja 5	male	10-11	50: 50-64	1	alive	1	0	8035	0	good		5. abstinent	6. Abs Gesh gut	14. aab Ges gut	6. aab aud1 0 ard 0 acut 0 eltd	1. ever ltd smoker	1151
36	5. Ja 5	female	10-11	39: 17-39	1	alive	1	0	8035	0	excell very good		1. 1-3	1. Auditc 1-3	2. audc1-3 eltd fs	5. alm aud1 0 ard 0 acut 0 eltd	1. ever ltd smoker	1152
37	5. Ja 5	male	9 or less	39: 17-39	1	deceased	1	1	2780	0	excell very good	3. Aerodigest	5. abstinent	6. Abs Gesh gut	14. aab Ges gut	2. aab aud1 0 ard 0 acut 0 Ges gut ns	0. never smoker	1153
48	5. Ja 5	male	9 or less	40: 40-49	1	alive	1	0	8035	0	good		5. abstinent	7. Abs AUD Dr	15. aab AUD Dr	14. aab aud1 1	1. ever ltd smoker	1154
56	5. Ja 5	female	9 or less	50: 50-64	1	alive	1	0	8035	0	good		3. 5	3. Auditc 5	6. audc4-5 eltd fs		1. ever ltd smoker	1155
50	5. Ja 5	male	9 or less	50: 50-64	1	alive	1	0	8035	0	good		3. 5	3. Auditc 5	6. audc4-5 eltd fs		2. former daily smoker	1156
55	5. Ja 5	male	10-11	50: 50-64	1	alive	1	0	8035	0	good		2. 4	2. Auditc 4	6. audc4-5 eltd fs		2. former daily smoker	1157
31	5. Ja 5	male	9 or less	39: 17-39	1	alive	1	0	8035	0	excell very good		1. 1-3	1. Auditc 1-3	4. audc1-3 cs>19	11. alm aud1 0 ard 0 acut 0 cs>19	4. cs daily 20-	1158
53	5. Ja 5	female	9 or less	50: 50-64	1	alive	1	0	8035	0	good		1. 1-3	1. Auditc 1-3	2. audc1-3 eltd fs	5. alm aud1 0 ard 0 acut 0 eltd	1. ever ltd smoker	1159
50	5. Ja 5	male	10-11	50: 50-64	1	deceased	1	1	5318	0	good	2. Krebs	1. 1-3	1. Auditc 1-3	4. audc1-3 cs>19	11. alm aud1 0 ard 0 acut 0 cs>19	4. cs daily 20-	1160
50	5. Ja 5	male	10-11	50: 50-64	1	alive	1	0	8035	0	excell very good		1. 1-3	1. Auditc 1-3	4. audc1-3 cs>19	11. alm aud1 0 ard 0 acut 0 cs>19	4. cs daily 20-	1161
46	5. Ja 5	male	10-11	40: 40-49	1	alive	1	0	8035	0	excell very good		2. 4	2. Auditc 4	6. audc4-5 eltd fs		2. former daily smoker	1162
61	5. Ja 5	female	9 or less	50: 50-64	1	alive	1	0	8035	0	excell very good		1. 1-3	1. Auditc 1-3	1. audc1-3 ns	1. alm aud1 0 ard 0 acut 0 Ges gut ns	0. never smoker	1163
36	5. Ja 5	female	10-11	39: 17-39	1	alive	1	0	8035	0	excell very good		1. 1-3	1. Auditc 1-3	1. audc1-3 ns	1. alm aud1 0 ard 0 acut 0 Ges gut ns	0. never smoker	1164
33	5. Ja 5	female	10-11	39: 17-39	1	alive	1	0	8035	0	excell very good		1. 1-3	1. Auditc 1-3	4. audc1-3 cs>19	11. alm aud1 0 ard 0 acut 0 cs>19	4. cs daily 20-	1165
58	5. Ja 5	male	10-11	50: 50-64	1	alive	1	0	8035	0	good		1. 1-3	1. Auditc 1-3	2. audc1-3 eltd fs	5. alm aud1 0 ard 0 acut 0 eltd	1. ever ltd smoker	1166
44	5. Ja 5	female	9 or less	40: 40-49	1	alive	1	0	8035	0	good		1. 1-3	1. Auditc 1-3	3. audc1-3 cs<20	15. alm aud1 0 ard 1	3. cs daily -19	1167
62	5. Ja 5	male	9 or less	50: 50-64	1	alive	1	0	8035	0	excell very good		1. 1-3	1. Auditc 1-3	2. audc1-3 eltd fs	5. alm aud1 0 ard 0 acut 0 eltd	1. ever ltd smoker	1168
35	5. Ja 5	female	10-11	39: 17-39	1	alive	1	0	8035	0	good		5. abstinent	12. Abs fs	20. aab fs	8. aab aud1 0 ard 0 acut 0 fs	2. former daily smoker	1169
36	5. Ja 5	female	12 or more	39: 17-39	1	alive	1	0	8035	0	excell very good		1. 1-3	1. Auditc 1-3	2. audc1-3 eltd fs	5. alm aud1 0 ard 0 acut 0 eltd	1. ever ltd smoker	1170
20	5. Ja 5	female	12 or more	39: 17-39	1	alive	1	0	8035	0	excell very good		3. 5	3. Auditc 5	8. audc 4-5 cs>19		4. cs daily 20-	1171
25	5. Ja 5	female	12 or more	39: 17-39	1	alive	1	0	8035	0	good		1. 1-3	1. Auditc 1-3	1. audc1-3 ns	1. alm aud1 0 ard 0 acut 0 Ges gut ns	0. never smoker	1172
32	5. Ja 5	male	10-11	39: 17-39	1	alive	1	0	8035	0	good		1. 1-3	1. Auditc 1-3	1. audc1-3 ns	1. alm aud1 0 ard 0 acut 0 Ges gut ns	0. never smoker	1173
64	5. Ja 5	female	9 or less	50: 50-64	1	deceased	1	1	2639	0	fair poor	1. HK	4. 6-7	4. Auditc 6-7	11. audc6-7 cs>19		4. cs daily 20-	1174
47	5. Ja 5	female	9 or less	40: 40-49	1	alive	1	0	8035	0	fair poor		1. 1-3	1. Auditc 1-3	4. audc1-3 cs>19	11. alm aud1 0 ard 0 acut 0 cs>19	4. cs daily 20-	1175
56	5. Ja 5	female	9 or less	50: 50-64	1	alive	1	0	8035	0	good		1. 1-3	1. Auditc 1-3	1. audc1-3 ns	1. alm aud1 0 ard 0 acut 0 Ges gut ns	0. never smoker	1176
41	5. Ja 5	female	10-11	40: 40-49	1	alive	1	0	8035	0	excell very good		3. 5	3. Auditc 5	6. audc4-5 eltd fs		2. former daily smoker	1177
53	5. Ja 5	male	9 or less	50: 50-64	1	alive	1	0	8035	0	fair poor		4. 6-7	4. Auditc 6-7	9. audc6-7 ns eltd fs		2. former daily smoker	1178
58	5. Ja 5	male	9 or less	50: 50-64	1	alive	1	0	8035	0	fair poor		1. 1-3	1. Auditc 1-3	4. audc1-3 cs>19	11. alm aud1 0 ard 0 acut 0 cs>19	4. cs daily 20-	1179
40	5. Ja 5	male	10-11	40: 40-49	1	alive	1	0	8035	0	excell very good		1. 1-3	1. Auditc 1-3	2. audc1-3 eltd fs	5. alm aud1 0 ard 0 acut 0 eltd	1. ever ltd smoker	1180
57	5. Ja 5	female	9 or less	50: 50-64	1	alive	1	0	8035	0	fair poor		1. 1-3	1. Auditc 1-3	1. audc1-3 ns	3. alm aud1 0 ard 0 acut 0 Ges wenig ns	0. never smoker	1181
39	5. Ja 5	male	9 or less	39: 17-39	1	alive	1	0	8035	0	good		1. 1-3	1. Auditc 1-3	2. audc1-3 eltd fs	7. alm aud1 0 ard 0 acut 0 fs	2. former daily smoker	1182
58	5. Ja 5	female	9 or less	50: 50-64	1	deceased	1	1	5551	0	fair poor	2. Krebs	1. 1-3	1. Auditc 1-3	2. audc1-3 eltd fs	5. alm aud1 0 ard 0 acut 0 eltd	1. ever ltd smoker	1183
59	5. Ja 5	female	9 or less	50: 50-64	1	alive	1	0	8035	0	good		5. abstinent	6. Abs Gesh gut	14. aab Ges gut	2. aab aud1 0 ard 0 acut 0 Ges gut ns	0. never smoker	1184
27	5. Ja 5	female	10-11	39: 17-39	1	alive	1	0	8035	0	excell very good		1. 1-3	1. Auditc 1-3	4. audc1-3 cs>19	11. alm aud1 0 ard 0 acut 0 cs>19	4. cs daily 20-	1185
47	5. Ja 5	female	9 or less	40: 40-49	1	alive	1	0	8035	0	fair poor		2. 4	2. Auditc 4	8. audc 4-5 cs>19		4. cs daily 20-	1186
28	5. Ja 5	female	10-11	39: 17-39	1	alive	1	0	8035	0	good		5. abstinent	10. Abs cs>19	18. aab cs>19	12. aab aud1 0 ard 0 acut 0 cs>19	4. cs daily 20-	1187
41	5. Ja 5	female	10-11	40: 40-49	1	alive	1	0	8035	0	excell very good		1. 1-3	1. Auditc 1-3	2. audc1-3 eltd fs	7. alm aud1 0 ard 0 acut 0 fs	2. former daily smoker	1188
40	5. Ja 5	female	9 or less	40: 40-49	1	alive	1	0	8035	0	good		1. 1-3	1. Auditc 1-3	3. audc1-3 cs<20	9. alm aud1 0 ard 0 acut 0 cs<20	3. cs daily -19	1189
36	5. Ja 5	female	10-11	39: 17-39	1	alive	1	0	8035	0	good		1. 1-3	1. Auditc 1-3	4. audc1-3 cs>19	11. alm aud1 0 ard 0 acut 0 cs>19	4. cs daily 20-	1190
56	5. Ja 5	female	9 or less	50: 50-64	1	alive	1	0	8035	0	excell very good		1. 1-3	1. Auditc 1-3	2. audc1-3 eltd fs	5. alm aud1 0 ard 0 acut 0 eltd	1. ever ltd smoker	1191
46	5. Ja 5	male	9 or less	40: 40-49	1	alive	1	0	8035	0	good		3. 5	3. Auditc 5	8. audc 4-5 cs>19		4. cs daily 20-	1192
29	5. Ja 5	female	9 or less	39: 17-39	1	alive	1	0	8035	0	good		5. abstinent	11. Abs cs<20	19. aab cs<20	10. aab aud1 0 ard 0 acut 0 cs<20	3. cs daily -19	1193
40	5. Ja 5	male	10-11	40: 40-49	1	alive	1	0	8035	0	good		2. 4	2. Auditc 4	8. audc 4-5 cs>19		4. cs daily 20-	1194
35	5. Ja 5	female	9 or less	39: 17-39	1	alive	1	0	8035	0	good		1. 1-3	1. Auditc 1-3	1. audc1-3 ns	1. alm aud1 0 ard 0 acut 0 Ges gut ns	0. never smoker	1195
38	5. Ja 5	male	9 or less	39: 17-39	1	alive	1	0	8035	0	good		5. abstinent	10. Abs cs>19	18. aab cs>19	12. aab aud1 0 ard 0 acut 0 cs>19	4. cs daily 20-	1196
27	5. Ja 5	male	10-11	39: 17-39	1	alive	1	0	8035	0	good		1. 1-3	1. Auditc 1-3	2. audc1-3 eltd fs	5. alm aud1 0 ard 0 acut 0 eltd	1. ever ltd smoker	1197
39	5. Ja 5	female	9 or less	39: 17-39	1	alive	1	0	8035	0	good		1. 1-3	1. Auditc 1-3	4. audc1-3 cs>19	11. alm aud1 0 ard 0 acut 0 cs>19	4. cs daily 20-	1198
54	5. Ja 5	female	10-11	50: 50-64	1	deceased	1	1	1179	0	good	7. ohn TB	3. 5	3. Auditc 5	8. audc 4-5 cs>19		4. cs daily 20-	1199
55	5. Ja 5	female	10-11	50: 50-64	1	alive	1	0	8035	0	excell very good		1. 1-3	1. Auditc 1-3	1. audc1-3 ns	1. alm aud1 0 ard 0 acut 0 Ges gut ns	0. never smoker	1200
25	5. Ja 5	female	12 or more	39: 17-39	1	alive	1	0	8035	0	fair poor		3. 5	3. Auditc 5	5. audc4-5 ns		0. never smoker	1201
36	5. Ja 5	male	10-11	39: 17-39	1	alive	1	0	8035	0	excell very good		2. 4	2. Auditc 4	6. audc4-5 eltd fs		1. ever ltd smoker	1202
39	5. Ja 5	female	9 or less	39: 17-39	1	alive	1	0	8035	0	excell very good		2. 4	2. Auditc 4	6. audc4-5 eltd fs		2. former daily smoker	1203
26	5. Ja 5	female	10-11	39: 17-39	1	alive	1	0	8035	0	excell very good		1. 1-3	1. Auditc 1-3	2. audc1-3 eltd fs	5. alm aud1 0 ard 0 acut 0 eltd	1. ever ltd smoker	1204
39	5. Ja 5	female	10-11	39: 17-39	1	alive	1	0	8035	0	good		3. 5	3. Auditc 5	6. audc4-5 eltd fs		2. former daily smoker	1205
52	5. Ja 5	female	9 or less	50: 50-64	1	alive	1	0	8035	0	excell very good		1. 1-3	1. Auditc 1-3	4. audc1-3 cs>19	11. alm aud1 0 ard 0 acut 0 cs>19	4. cs daily 20-	1206
48	5. Ja 5	male	10-11	40: 40-49	1	alive	1	0	8035	0	good		4. 6-7	4. Auditc 6-7	11. audc6-7 cs>19		4. cs daily 20-	1207
58	5. Ja 5	male	9 or less	50: 50-64	1	alive	1	0	8035	0	good		4. 6-7	4. Auditc 6-7	10. audc6-7 cs<20		3. cs daily -19	1208
54	5. Ja 5	male	9 or less	50: 50-64	1	alive	1	0	8035	0	excell very good		6. 8-12	5. Auditc 8-12	12. audc8-12 ns eltd fs		2. former daily smoker	1209
58	5. Ja 5	female	9 or less	50: 50-64	1	alive	1	0	8035	0	fair poor		1. 1-3	1. Auditc 1-3	2. audc1-3 eltd fs	7. alm aud1 0 ard 0 acut 0 fs	2. former daily smoker	1210
26	5. Ja 5	female	12 or more	39: 17-39	1	alive	1	0	8035	0	fair poor		1. 1-3	1. Auditc 1-3	1. audc1-3 ns	3. alm aud1 0 ard 0 acut 0 Ges wenig ns	0. never smoker	1211
63	5. Ja 5	male	9 or less	50: 50-64	1	alive	1	0	8035	0	good		1. 1-3	1. Auditc 1-3	2. audc1-3 eltd fs	5. alm aud1 0 ard 0 acut 0 eltd	1. ever ltd smoker	1212
21	5. Ja 5	male	9 or less	39: 17-39	1	alive	1	0	8035	0	excell very good		1. 1-3	1. Auditc 1-3	2. audc1-3 eltd fs	5. alm aud1 0 ard 0 acut 0 eltd	1. ever ltd smoker	1213
64	5. Ja 5	male	10-11	50: 50-64	1	alive	1	0	8035	0	good		1. 1-3	1. Auditc 1-3	2. audc1-3 eltd fs	17. alm aud1 0 ard 0 acut 1	2. former daily smoker	1214
59	5. Ja 5	male	9 or less	50: 50-64	1	alive	1	0	8035	0	fair poor		2. 4	2. Auditc 4	6. audc4-5 eltd fs		2. former daily smoker	1215
54	5. Ja 5	male	9 or less	50: 50-64	1	alive	1	0	8035	0	fair poor		2. 4	2. Auditc 4	8. audc 4-5 cs>19		4. cs daily 20-	1216
35	5. Ja 5	male	10-11	39: 17-39	1	alive	1	0	8035	0	excell very good		3. 5	3. Auditc 5	8. audc 4-5 cs>19		4. cs daily 20-	1217
39	5. Ja 5	female	10-11	39: 17-39	1	alive	1	0	8035	0	excell very good		1. 1-3	1. Auditc 1-3	2. audc1-3 eltd fs	7. alm aud1 0 ard 0 acut 0 fs	2. former daily smoker	1218
61	5. Ja 5	male	9 or less	50: 50-64	1	alive	1	0	8035	0	good		1. 1-3	1. Auditc 1-3	2. audc1-3 eltd fs	5. alm aud1 0 ard 0 acut 0 eltd	1. ever ltd smoker	1219
49	5. Ja 5	female	9 or less	40: 40-49	1	alive	1	0	8035	0	excell very good		1. 1-3	1. Auditc 1-3	2. audc1-3 eltd fs	7. alm aud1 0 ard 0 acut 0 fs	2. former daily smoker	1220
58	5. Ja 5	male	9 or less	50: 50-64	1	alive	1	0	8035	0	fair poor		1. 1-3	1. Auditc 1-3	1. audc1-3 ns	3. alm aud1 0 ard 0 acut 0 Ges wenig ns	0. never smoker	1221
24	5. Ja 5	female	9 or less	39: 17-39	1	alive	1	0	8035	0	excell very good		1. 1-3	1. Auditc 1-3	4. audc1-3 cs>19	11. alm aud1 0 ard 0 acut 0 cs>19	4. cs daily 20-	1222
22	5. Ja 5	female	10-11	39: 17-39	1	alive	1	0	8035	0	good		1. 1-3	1. Auditc 1-3	3. audc1-3 cs<20	9. alm aud1 0 ard 0 acut 0 cs<20	3. cs daily -19	1223
59	5. Ja 5	male	9 or less	50: 50-64	1	alive	1	0	8035	0	fair poor		1. 1-3	1. Auditc 1-3	1. audc1-3 ns	3. alm aud1 0 ard 0 acut 0 Ges wenig ns	0. never smoker	1224
37	5. Ja 5	male	9 or less	39: 17-39	1	alive	1	0	8035	0	excell very good		2. 4	2. Auditc 4	8. audc 4-5 cs>19		4. cs daily 20-	1225
46	5. Ja 5	male	9 or less	40: 40-49	1	alive	1	0	8035	0	good		2. 4	2. Auditc 4	6. audc4-5 eltd fs		1. ever ltd smoker	1226
48	5. Ja 5	female	9 or less	40: 40-49	1	alive	1	0	8035	0	good		2. 4	2. Auditc 4	7. audc4-5 cs<20		3. cs daily -19	1227
21	1. Nein 1	male	12 or more	39: 17-39	1	alive	1	0	8035	0	excell very good		5. abstinent	6. Abs Gesh gut	14. aab Ges gut	2. aab aud1 0 ard 0 acut 0 Ges gut ns	0. never smoker	1228
47	5. Ja 5	male	9 or less	40: 40-49	1	alive	1	0	8035	0	good		4. 6-7	4. Auditc 6-7	9. audc6-7 ns eltd fs		1. ever ltd smoker	1229
43	5. Ja 5	female	12 or more	40: 40-49	1	alive	1	0	8035	0	good		1. 1-3	1. Auditc 1-3	1. audc1-3 ns	13. alm aud1 1	0. never smoker	1230
53	5. Ja 5	female	9 or less	50: 50-64	1	alive	1	0	8035	0	excell very good		1. 1-3	1. Auditc 1-3	4. audc1-3 cs>19	11. alm aud1 0 ard 0 acut 0 cs>19	4. cs daily 20-	1231
38	5. Ja 5	male	9 or less	39: 17-39	1	alive	1	0	8035	0	good		2. 4	2. Auditc 4	6. audc4-5 eltd fs		2. former daily smoker	1232
32	5. Ja 5	male	9 or less	39: 17-39	1	alive	1	0	8035	0	excell very good		2. 4	2. Auditc 4	8. audc 4-5 cs>19		4. cs daily 20-	1233
45	5. Ja 5	male	9 or less	40: 40-49	1	alive	1	0	8035	0	fair poor		3. 5	3. Auditc 5	6. audc4-5 eltd fs		2. former daily smoker	1234
35	5. Ja 5	male	12 or more	39: 17-39	1	alive	1	0	8035	0	excell very good		3. 5	3. Auditc 5	6. audc4-5 eltd fs		1. ever ltd smoker	1235
52	5. Ja 5	female	9 or less	50: 50-64	1	alive	1	0	8035	0	good		1. 1-3	1. Auditc 1-3	2. audc1-3 eltd fs	5. alm aud1 0 ard 0 acut 0 eltd	1. ever ltd smoker	1236
34	5. Ja 5	male	9 or less	39: 17-39	1	alive	1	0	8035	0	excell very good		2. 4	2. Auditc 4	8. audc 4-5 cs>19		4. cs daily 20-	1237
27	5. Ja 5	male	9 or less	39: 17-39	1	alive	1	0	8035	0	good		1. 1-3	1. Auditc 1-3	2. audc1-3 eltd fs	7. alm aud1 0 ard 0 acut 0 fs	2. former daily smoker	1238
38	5. Ja 5	male	9 or less	39: 17-39	1	alive	1	0	8035	0	good		2. 4	2. Auditc 4	7. audc4-5 cs<20		3. cs daily -19	1239
52	5. Ja 5	female	9 or less	50: 50-64	1	alive	1	0	8035	0	good		1. 1-3	1. Auditc 1-3	4. audc1-3 cs>19	11. alm aud1 0 ard 0 acut 0 cs>19	4. cs daily 20-	1240
30	5. Ja 5	female	9 or less	39: 17-39	1	alive	1	0	8035	0	good		1. 1-3	1. Auditc 1-3	2. audc1-3 eltd fs	15. alm aud1 0 ard 1	2. former daily smoker	1241
38	5. Ja 5	male	12 or more	39: 17-39	1	alive	1	0	8035	0	excell very good		1. 1-3	1. Auditc 1-3	2. audc1-3 eltd fs	13. alm aud1 1	2. former daily smoker	1242
39	5. Ja 5	male	10-11	39: 17-39	1	deceased	1	1	4018	0	good	1. HK	2. 4	2. Auditc 4	8. audc 4-5 cs>19		4. cs daily 20-	1243
54	5. Ja 5	male	10-11	50: 50-64	1	alive	1	0	8035	0	good		1. 1-3	1. Auditc 1-3	2. audc1-3 eltd fs	7. alm aud1 0 ard 0 acut 0 fs	2. former daily smoker	1244
63	5. Ja 5	female	10-11	50: 50-64	1	alive	1	0	8035	0	excell very good		1. 1-3	1. Auditc 1-3	1. audc1-3 ns	1. alm aud1 0 ard 0 acut 0 Ges gut ns	0. never smoker	1245
35	5. Ja 5	female	9 or less	39: 17-39	1	alive	1	0	8035	0	excell very good		5. abstinent	10. Abs cs>19	18. aab cs>19	12. aab aud1 0 ard 0 acut 0 cs>19	4. cs daily 20-	1246
36	5. Ja 5	male	12 or more	39: 17-39	1	alive	1	0	8035	0	good		2. 4	2. Auditc 4	6. audc4-5 eltd fs		1. ever ltd smoker	1247
20	5. Ja 5	male	12 or more	39: 17-39	1	alive	1	0	8035	0	excell very good		6. 8-12	5. Auditc 8-12	13. audc8-12 cs		3. cs daily -19	1248
54	5. Ja 5	male	9 or less	50: 50-64	1	alive	1	0	8035	0	fair poor		1. 1-3	1. Auditc 1-3	3. audc1-3 cs<20	9. alm aud1 0 ard 0 acut 0 cs<20	3. cs daily -19	1249
23	5. Ja 5	male	12 or more	39: 17-39	1	alive	1	0	8035	0	excell very good		2. 4	2. Auditc 4	5. audc4-5 ns		0. never smoker	1250
49	1. Nein 1	female	9 or less	40: 40-49	1	alive	1	0	8035	0	good		5. abstinent	6. Abs Gesh gut	14. aab Ges gut	2. aab aud1 0 ard 0 acut 0 Ges gut ns	0. never smoker	1251
55	5. Ja 5	male	12 or more	50: 50-64	1	alive	1	0	8035	0	excell very good		3. 5	3. Auditc 5	6. audc4-5 eltd fs		2. former daily smoker	1252
43	5. Ja 5	male	9 or less	40: 40-49	1	alive	1	0	8035	0	good		3. 5	3. Auditc 5	6. audc4-5 eltd fs		2. former daily smoker	1253
35	5. Ja 5	female	9 or less	39: 17-39	1	alive	1	0	8035	0	good		1. 1-3	1. Auditc 1-3	4. audc1-3 cs>19	11. alm aud1 0 ard 0 acut 0 cs>19	4. cs daily 20-	1254
35	5. Ja 5	male	9 or less	39: 17-39	1	deceased	1	1	6551	0	fair poor	2. Krebs	1. 1-3	1. Auditc 1-3	2. audc1-3 eltd fs	7. alm aud1 0 ard 0 acut 0 fs	2. former daily smoker	1255
39	5. Ja 5	female	12 or more	39: 17-39	1	alive	1	0	8035	0	excell very good		1. 1-3	1. Auditc 1-3	2. audc1-3 eltd fs	5. alm aud1 0 ard 0 acut 0 eltd	1. ever ltd smoker	1256
53	5. Ja 5	male	10-11	50: 50-64	1	deceased	1	1	5203	0	good	1. HK	4. 6-7	4. Auditc 6-7	11. audc6-7 cs>19		4. cs daily 20-	1257
29	5. Ja 5	female	9 or less	39: 17-39	1	alive	1	0	8035	0	fair poor		4. 6-7	4. Auditc 6-7	10. audc6-7 cs<20		3. cs daily -19	1258
63	5. Ja 5	male	10-11	50: 50-64	1	alive	1	0	8035	0	good		1. 1-3	1. Auditc 1-3	1. audc1-3 ns	1. alm aud1 0 ard 0 acut 0 Ges gut ns	0. never smoker	1259
50	5. Ja 5	female	10-11	50: 50-64	1	alive	1	0	8035	0	excell very good		2. 4	2. Auditc 4	5. audc4-5 ns		0. never smoker	1260
29	5. Ja 5	female	10-11	39: 17-39	1	alive	1	0	8035	0	good		1. 1-3	1. Auditc 1-3	4. audc1-3 cs>19	11. alm aud1 0 ard 0 acut 0 cs>19	4. cs daily 20-	1261
26	5. Ja 5	female	10-11	39: 17-39	1	alive	1	0	8035	0	good		3. 5	3. Auditc 5	5. audc4-5 ns		0. never smoker	1262
29	5. Ja 5	male	9 or less	39: 17-39	1	alive	1	0	8035	0	excell very good		5. abstinent	10. Abs cs>19	18. aab cs>19	12. aab aud1 0 ard 0 acut 0 cs>19	4. cs daily 20-	1263
29	5. Ja 5	female	10-11	39: 17-39	1	alive	1	0	8035	0	excell very good		2. 4	2. Auditc 4	8. audc 4-5 cs>19		4. cs daily 20-	1264
17	5. Ja 5	female	10-11	39: 17-39	1	alive	1	0	8035	0	excell very good		5. abstinent	6. Abs Gesh gut	14. aab Ges gut	2. aab aud1 0 ard 0 acut 0 Ges gut ns	0. never smoker	1265
42	5. Ja 5	male	9 or less	40: 40-49	1	alive	1	0	8035	0	good		4. 6-7	4. Auditc 6-7	9. audc6-7 ns eltd fs		2. former daily smoker	1266
56	5. Ja 5	male	9 or less	50: 50-64	1	deceased	1	1	6095	0	good	1. HK	6. 8-12	5. Auditc 8-12	13. audc8-12 cs		4. cs daily 20-	1267
33	5. Ja 5	male	10-11	39: 17-39	1	deceased	1	1	4146	0	excell very good	5. psychiatr	1. 1-3	1. Auditc 1-3	4. audc1-3 cs>19	11. alm aud1 0 ard 0 acut 0 cs>19	4. cs daily 20-	1268
47	5. Ja 5	male	9 or less	40: 40-49	1	alive	1	0	8035	0	good		3. 5	3. Auditc 5	6. audc4-5 eltd fs		2. former daily smoker	1269
50	1. Nein 1	female	9 or less	50: 50-64	1	deceased	1	1	3999	0	good	1. HK	5. abstinent	6. Abs Gesh gut	14. aab Ges gut	2. aab aud1 0 ard 0 acut 0 Ges gut ns	0. never smoker	1270
22	5. Ja 5	female	12 or more	39: 17-39	1	alive	1	0	8035	0	excell very good		1. 1-3	1. Auditc 1-3	1. audc1-3 ns	1. alm aud1 0 ard 0 acut 0 Ges gut ns	0. never smoker	1271
43	5. Ja 5	male	10-11	40: 40-49	1	alive	1	0	8035	0	fair poor		6. 8-12	5. Auditc 8-12	13. audc8-12 cs		4. cs daily 20-	1272
62	5. Ja 5	female	9 or less	50: 50-64	1	deceased	1	1	5919	0	good	1. HK	5. abstinent	10. Abs cs>19	18. aab cs>19	12. aab aud1 0 ard 0 acut 0 cs>19	4. cs daily 20-	1273
38	5. Ja 5	male	10-11	39: 17-39	1	alive	1	0	8035	0	fair poor		6. 8-12	5. Auditc 8-12	13. audc8-12 cs		4. cs daily 20-	1274
58	5. Ja 5	male	9 or less	50: 50-64	1	deceased	1	1	1665	0	fair poor	1. HK	5. abstinent	13. Abs Ges weniger	21. aab Ges weniger	4. aab aud1 0 ard 0 acut 0 Ges wenig ns	0. never smoker	1275
52	5. Ja 5	female	9 or less	50: 50-64	1	deceased	1	1	6605	0	fair poor	2. Krebs	2. 4	2. Auditc 4	8. audc 4-5 cs>19		4. cs daily 20-	1276
29	5. Ja 5	male	10-11	39: 17-39	1	alive	1	0	8035	0	excell very good		2. 4	2. Auditc 4	8. audc 4-5 cs>19		4. cs daily 20-	1277
34	5. Ja 5	male	9 or less	39: 17-39	1	deceased	1	1	3470	0	excell very good	3. Aerodigest	3. 5	3. Auditc 5	7. audc4-5 cs<20		3. cs daily -19	1278
39	5. Ja 5	female	12 or more	39: 17-39	1	alive	1	0	8035	0	good		1. 1-3	1. Auditc 1-3	2. audc1-3 eltd fs	7. alm aud1 0 ard 0 acut 0 fs	2. former daily smoker	1279
56	5. Ja 5	female	10-11	50: 50-64	1	alive	1	0	8035	0	excell very good		1. 1-3	1. Auditc 1-3	1. audc1-3 ns	1. alm aud1 0 ard 0 acut 0 Ges gut ns	0. never smoker	1280
52	5. Ja 5	male	10-11	50: 50-64	1	alive	1	0	8035	0	fair poor		4. 6-7	4. Auditc 6-7	10. audc6-7 cs<20		3. cs daily -19	1281
35	5. Ja 5	female	9 or less	39: 17-39	1	deceased	1	1	711	0	good	4. akut	1. 1-3	1. Auditc 1-3	4. audc1-3 cs>19	11. alm aud1 0 ard 0 acut 0 cs>19	4. cs daily 20-	1282
38	5. Ja 5	female	10-11	39: 17-39	1	alive	1	0	8035	0	excell very good		1. 1-3	1. Auditc 1-3	1. audc1-3 ns	1. alm aud1 0 ard 0 acut 0 Ges gut ns	0. never smoker	1283
33	5. Ja 5	female	10-11	39: 17-39	1	alive	1	0	8035	0	excell very good		5. abstinent	6. Abs Gesh gut	14. aab Ges gut	2. aab aud1 0 ard 0 acut 0 Ges gut ns	0. never smoker	1284
48	5. Ja 5	female	10-11	40: 40-49	1	alive	1	0	8035	0	excell very good		2. 4	2. Auditc 4	8. audc 4-5 cs>19		4. cs daily 20-	1285
60	5. Ja 5	male	10-11	50: 50-64	1	alive	1	0	8035	0	good		1. 1-3	1. Auditc 1-3	2. audc1-3 eltd fs	7. alm aud1 0 ard 0 acut 0 fs	2. former daily smoker	1286
35	5. Ja 5	female	10-11	39: 17-39	1	alive	1	0	8035	0	fair poor		1. 1-3	1. Auditc 1-3	2. audc1-3 eltd fs	5. alm aud1 0 ard 0 acut 0 eltd	1. ever ltd smoker	1287
50	5. Ja 5	male	9 or less	50: 50-64	1	alive	1	0	8035	0	fair poor		1. 1-3	1. Auditc 1-3	4. audc1-3 cs>19	11. alm aud1 0 ard 0 acut 0 cs>19	4. cs daily 20-	1288
48	5. Ja 5	female	10-11	40: 40-49	1	deceased	1	1	1588	0	good	2. Krebs	6. 8-12	5. Auditc 8-12	13. audc8-12 cs		4. cs daily 20-	1289
41	5. Ja 5	male	9 or less	40: 40-49	1	alive	1	0	8035	0	good		5. abstinent	7. Abs AUD Dr	15. aab AUD Dr	14. aab aud1 1	4. cs daily 20-	1290
63	5. Ja 5	female	9 or less	50: 50-64	1	alive	1	0	8035	0	good		2. 4	2. Auditc 4	8. audc 4-5 cs>19		4. cs daily 20-	1291
29	5. Ja 5	male	10-11	39: 17-39	1	alive	1	0	8035	0	good		1. 1-3	1. Auditc 1-3	2. audc1-3 eltd fs	5. alm aud1 0 ard 0 acut 0 eltd	1. ever ltd smoker	1292
40	5. Ja 5	female	9 or less	40: 40-49	1	alive	1	0	8035	0	good		1. 1-3	1. Auditc 1-3	4. audc1-3 cs>19	11. alm aud1 0 ard 0 acut 0 cs>19	4. cs daily 20-	1293
33	5. Ja 5	female	12 or more	39: 17-39	1	alive	1	0	8035	0	fair poor		1. 1-3	1. Auditc 1-3	2. audc1-3 eltd fs	13. alm aud1 1	1. ever ltd smoker	1294
30	5. Ja 5	male	12 or more	39: 17-39	1	alive	1	0	8035	0	excell very good		1. 1-3	1. Auditc 1-3	4. audc1-3 cs>19	11. alm aud1 0 ard 0 acut 0 cs>19	4. cs daily 20-	1295
55	5. Ja 5	male	10-11	50: 50-64	1	alive	1	0	8035	0	excell very good		2. 4	2. Auditc 4	6. audc4-5 eltd fs		2. former daily smoker	1296
62	5. Ja 5	female	9 or less	50: 50-64	1	alive	1	0	8035	0	good		1. 1-3	1. Auditc 1-3	2. audc1-3 eltd fs	5. alm aud1 0 ard 0 acut 0 eltd	1. ever ltd smoker	1297
29	5. Ja 5	male	12 or more	39: 17-39	1	alive	1	0	8035	0	excell very good		1. 1-3	1. Auditc 1-3	2. audc1-3 eltd fs	5. alm aud1 0 ard 0 acut 0 eltd	1. ever ltd smoker	1298
36	5. Ja 5	female	10-11	39: 17-39	1	alive	1	0	8035	0	excell very good		1. 1-3	1. Auditc 1-3	4. audc1-3 cs>19	11. alm aud1 0 ard 0 acut 0 cs>19	4. cs daily 20-	1299
57	5. Ja 5	female	9 or less	50: 50-64	1	alive	1	0	8035	0	good		1. 1-3	1. Auditc 1-3	2. audc1-3 eltd fs	5. alm aud1 0 ard 0 acut 0 eltd	1. ever ltd smoker	1300
54	5. Ja 5	male	9 or less	50: 50-64	1	alive	1	0	8035	0	excell very good		3. 5	3. Auditc 5	8. audc 4-5 cs>19		4. cs daily 20-	1301
19	5. Ja 5	male	9 or less	39: 17-39	1	alive	1	0	8035	0	good		2. 4	2. Auditc 4	7. audc4-5 cs<20		3. cs daily -19	1302
53	5. Ja 5	female	12 or more	50: 50-64	1	alive	1	0	8035	0	good		3. 5	3. Auditc 5	6. audc4-5 eltd fs		2. former daily smoker	1303
61	5. Ja 5	female	10-11	50: 50-64	1	deceased	1	1	3804	0	good	2. Krebs	1. 1-3	1. Auditc 1-3	2. audc1-3 eltd fs	7. alm aud1 0 ard 0 acut 0 fs	2. former daily smoker	1304
63	5. Ja 5	male	9 or less	50: 50-64	1	deceased	1	1	4089	0	good	1. HK	1. 1-3	1. Auditc 1-3	4. audc1-3 cs>19	11. alm aud1 0 ard 0 acut 0 cs>19	4. cs daily 20-	1305
50	5. Ja 5	female	9 or less	50: 50-64	1	alive	1	0	8035	0	fair poor		1. 1-3	1. Auditc 1-3	1. audc1-3 ns	3. alm aud1 0 ard 0 acut 0 Ges wenig ns	0. never smoker	1306
23	5. Ja 5	female	9 or less	39: 17-39	1	alive	1	0	8035	0	excell very good		1. 1-3	1. Auditc 1-3	2. audc1-3 eltd fs	5. alm aud1 0 ard 0 acut 0 eltd	1. ever ltd smoker	1307
36	5. Ja 5	male	12 or more	39: 17-39	1	alive	1	0	8035	0	fair poor		2. 4	2. Auditc 4	6. audc4-5 eltd fs		2. former daily smoker	1308
48	5. Ja 5	female	9 or less	40: 40-49	1	alive	1	0	8035	0	good		1. 1-3	1. Auditc 1-3	1. audc1-3 ns	1. alm aud1 0 ard 0 acut 0 Ges gut ns	0. never smoker	1309
37	5. Ja 5	male	10-11	39: 17-39	1	alive	1	0	8035	0	good		3. 5	3. Auditc 5	8. audc 4-5 cs>19		4. cs daily 20-	1310
39	5. Ja 5	female	10-11	39: 17-39	1	deceased	1	1	5387	0	fair poor	2. Krebs	1. 1-3	1. Auditc 1-3	4. audc1-3 cs>19	11. alm aud1 0 ard 0 acut 0 cs>19	4. cs daily 20-	1311
28	5. Ja 5	female	12 or more	39: 17-39	1	alive	1	0	8035	0	excell very good		3. 5	3. Auditc 5	6. audc4-5 eltd fs		1. ever ltd smoker	1312
21	5. Ja 5	male	12 or more	39: 17-39	1	alive	1	0	8035	0	excell very good		4. 6-7	4. Auditc 6-7	9. audc6-7 ns eltd fs		1. ever ltd smoker	1313
57	5. Ja 5	male	10-11	50: 50-64	1	alive	1	0	8035	0	good		3. 5	3. Auditc 5	6. audc4-5 eltd fs		2. former daily smoker	1314
56	5. Ja 5	male	10-11	50: 50-64	1	deceased	1	1	5064	0	excell very good	1. HK	2. 4	2. Auditc 4	8. audc 4-5 cs>19		4. cs daily 20-	1315
35	5. Ja 5	female	9 or less	39: 17-39	1	alive	1	0	8035	0	fair poor		1. 1-3	1. Auditc 1-3	1. audc1-3 ns	3. alm aud1 0 ard 0 acut 0 Ges wenig ns	0. never smoker	1316
34	5. Ja 5	female	10-11	39: 17-39	1	alive	1	0	8035	0	good		1. 1-3	1. Auditc 1-3	4. audc1-3 cs>19	11. alm aud1 0 ard 0 acut 0 cs>19	4. cs daily 20-	1317
48	5. Ja 5	male	9 or less	40: 40-49	1	alive	1	0	8035	0	fair poor		6. 8-12	5. Auditc 8-12	13. audc8-12 cs		4. cs daily 20-	1318
55	5. Ja 5	female	9 or less	50: 50-64	1	alive	1	0	8035	0	fair poor		1. 1-3	1. Auditc 1-3	3. audc1-3 cs<20	9. alm aud1 0 ard 0 acut 0 cs<20	3. cs daily -19	1319
39	5. Ja 5	female	9 or less	39: 17-39	1	alive	1	0	8035	0	excell very good		1. 1-3	1. Auditc 1-3	4. audc1-3 cs>19	11. alm aud1 0 ard 0 acut 0 cs>19	4. cs daily 20-	1320
31	5. Ja 5	male	9 or less	39: 17-39	1	alive	1	0	8035	0	good		1. 1-3	1. Auditc 1-3	4. audc1-3 cs>19	11. alm aud1 0 ard 0 acut 0 cs>19	4. cs daily 20-	1321
34	5. Ja 5	female	12 or more	39: 17-39	1	alive	1	0	8035	0	fair poor		1. 1-3	1. Auditc 1-3	1. audc1-3 ns	3. alm aud1 0 ard 0 acut 0 Ges wenig ns	0. never smoker	1322
32	5. Ja 5	female	10-11	39: 17-39	1	alive	1	0	8035	0	fair poor		5. abstinent	10. Abs cs>19	18. aab cs>19	12. aab aud1 0 ard 0 acut 0 cs>19	4. cs daily 20-	1323
63	5. Ja 5	male	9 or less	50: 50-64	1	alive	1	0	8035	0	good		2. 4	2. Auditc 4	7. audc4-5 cs<20		3. cs daily -19	1324
42	5. Ja 5	male	12 or more	40: 40-49	1	deceased	1	1	7458	0	excell very good	4. akut	3. 5	3. Auditc 5	6. audc4-5 eltd fs		1. ever ltd smoker	1325
32	5. Ja 5	female	10-11	39: 17-39	1	alive	1	0	8035	0	excell very good		5. abstinent	6. Abs Gesh gut	14. aab Ges gut	6. aab aud1 0 ard 0 acut 0 eltd	1. ever ltd smoker	1326
44	5. Ja 5	female	10-11	40: 40-49	1	alive	1	0	8035	0	excell very good		1. 1-3	1. Auditc 1-3	1. audc1-3 ns	1. alm aud1 0 ard 0 acut 0 Ges gut ns	0. never smoker	1327
57	5. Ja 5	female	10-11	50: 50-64	1	alive	1	0	8035	0	good		1. 1-3	1. Auditc 1-3	1. audc1-3 ns	1. alm aud1 0 ard 0 acut 0 Ges gut ns	0. never smoker	1328
36	5. Ja 5	female	10-11	39: 17-39	1	alive	1	0	8035	0	excell very good		1. 1-3	1. Auditc 1-3	2. audc1-3 eltd fs	17. alm aud1 0 ard 0 acut 1	2. former daily smoker	1329
39	5. Ja 5	female	12 or more	39: 17-39	1	deceased	1	1	1487	0	good	7. ohn TB	1. 1-3	1. Auditc 1-3	2. audc1-3 eltd fs	5. alm aud1 0 ard 0 acut 0 eltd	1. ever ltd smoker	1330
43	5. Ja 5	male	9 or less	40: 40-49	1	alive	1	0	8035	0	good		4. 6-7	4. Auditc 6-7	11. audc6-7 cs>19		4. cs daily 20-	1331
27	5. Ja 5	male	10-11	39: 17-39	1	alive	1	0	8035	0	good		1. 1-3	1. Auditc 1-3	1. audc1-3 ns	1. alm aud1 0 ard 0 acut 0 Ges gut ns	0. never smoker	1332
55	5. Ja 5	female	9 or less	50: 50-64	1	alive	1	0	8035	0	good		1. 1-3	1. Auditc 1-3	4. audc1-3 cs>19	17. alm aud1 0 ard 0 acut 1	4. cs daily 20-	1333
40	5. Ja 5	female	10-11	40: 40-49	1	alive	1	0	8035	0	good		3. 5	3. Auditc 5	6. audc4-5 eltd fs		2. former daily smoker	1334
33	5. Ja 5	male	12 or more	39: 17-39	1	alive	1	0	8035	0	excell very good		1. 1-3	1. Auditc 1-3	2. audc1-3 eltd fs	17. alm aud1 0 ard 0 acut 1	1. ever ltd smoker	1335
48	5. Ja 5	male	9 or less	40: 40-49	1	alive	1	0	8035	0	good		4. 6-7	4. Auditc 6-7	9. audc6-7 ns eltd fs		2. former daily smoker	1336
27	5. Ja 5	male	12 or more	39: 17-39	1	alive	1	0	8035	0	excell very good		2. 4	2. Auditc 4	6. audc4-5 eltd fs		1. ever ltd smoker	1337
41	5. Ja 5	female	9 or less	40: 40-49	1	deceased	1	1	5958	0	fair poor	2. Krebs	5. abstinent	7. Abs AUD Dr	15. aab AUD Dr	14. aab aud1 1	4. cs daily 20-	1338
27	5. Ja 5	male	9 or less	39: 17-39	1	alive	1	0	8035	0	good		1. 1-3	1. Auditc 1-3	4. audc1-3 cs>19	13. alm aud1 1	4. cs daily 20-	1339
56	5. Ja 5	female	9 or less	50: 50-64	1	alive	1	0	8035	0	excell very good		1. 1-3	1. Auditc 1-3	2. audc1-3 eltd fs	5. alm aud1 0 ard 0 acut 0 eltd	1. ever ltd smoker	1340
60	5. Ja 5	female	9 or less	50: 50-64	1	alive	1	0	8035	0	fair poor		1. 1-3	1. Auditc 1-3	1. audc1-3 ns	3. alm aud1 0 ard 0 acut 0 Ges wenig ns	0. never smoker	1341
31	5. Ja 5	male	9 or less	39: 17-39	1	alive	1	0	8035	0	excell very good		3. 5	3. Auditc 5	6. audc4-5 eltd fs		1. ever ltd smoker	1342
30	5. Ja 5	female	12 or more	39: 17-39	1	alive	1	0	8035	0	excell very good		1. 1-3	1. Auditc 1-3	2. audc1-3 eltd fs	5. alm aud1 0 ard 0 acut 0 eltd	1. ever ltd smoker	1343
31	5. Ja 5	female	10-11	39: 17-39	1	alive	1	0	8035	0	good		1. 1-3	1. Auditc 1-3	2. audc1-3 eltd fs	5. alm aud1 0 ard 0 acut 0 eltd	1. ever ltd smoker	1344
43	5. Ja 5	male	12 or more	40: 40-49	1	alive	1	0	8035	0	excell very good		1. 1-3	1. Auditc 1-3	4. audc1-3 cs>19	11. alm aud1 0 ard 0 acut 0 cs>19	4. cs daily 20-	1345
38	5. Ja 5	female	10-11	39: 17-39	1	alive	1	0	8035	0	excell very good		1. 1-3	1. Auditc 1-3	4. audc1-3 cs>19	11. alm aud1 0 ard 0 acut 0 cs>19	4. cs daily 20-	1346
34	5. Ja 5	male	10-11	39: 17-39	1	alive	1	0	8035	0	good		2. 4	2. Auditc 4	6. audc4-5 eltd fs		2. former daily smoker	1347
59	5. Ja 5	male	9 or less	50: 50-64	1	alive	1	0	8035	0	good		1. 1-3	1. Auditc 1-3	2. audc1-3 eltd fs	5. alm aud1 0 ard 0 acut 0 eltd	1. ever ltd smoker	1348
51	5. Ja 5	female	9 or less	50: 50-64	1	deceased	1	1	4915	0	excell very good	2. Krebs	5. abstinent	10. Abs cs>19	18. aab cs>19	12. aab aud1 0 ard 0 acut 0 cs>19	4. cs daily 20-	1349
55	5. Ja 5	male	10-11	50: 50-64	1	alive	1	0	8035	0	fair poor		5. abstinent	13. Abs Ges weniger	21. aab Ges weniger	6. aab aud1 0 ard 0 acut 0 eltd	1. ever ltd smoker	1350
62	5. Ja 5	male	10-11	50: 50-64	1	alive	1	0	8035	0	good		2. 4	2. Auditc 4	6. audc4-5 eltd fs		2. former daily smoker	1351
60	5. Ja 5	female	9 or less	50: 50-64	1	alive	1	0	8035	0	fair poor		1. 1-3	1. Auditc 1-3	1. audc1-3 ns	3. alm aud1 0 ard 0 acut 0 Ges wenig ns	0. never smoker	1352
56	5. Ja 5	male	9 or less	50: 50-64	1	alive	1	0	8035	0	excell very good		1. 1-3	1. Auditc 1-3	2. audc1-3 eltd fs	7. alm aud1 0 ard 0 acut 0 fs	2. former daily smoker	1353
63	5. Ja 5	male	9 or less	50: 50-64	1	alive	1	0	8035	0	good		1. 1-3	1. Auditc 1-3	2. audc1-3 eltd fs	7. alm aud1 0 ard 0 acut 0 fs	2. former daily smoker	1354
57	5. Ja 5	male	10-11	50: 50-64	1	alive	1	0	8035	0	good		1. 1-3	1. Auditc 1-3	1. audc1-3 ns	1. alm aud1 0 ard 0 acut 0 Ges gut ns	0. never smoker	1355
21	5. Ja 5	female	10-11	39: 17-39	1	alive	1	0	8035	0	excell very good		5. abstinent	6. Abs Gesh gut	14. aab Ges gut	6. aab aud1 0 ard 0 acut 0 eltd	1. ever ltd smoker	1356
56	5. Ja 5	male	10-11	50: 50-64	1	deceased	1	1	3360	0	fair poor	2. Krebs	3. 5	3. Auditc 5	8. audc 4-5 cs>19		4. cs daily 20-	1357
49	5. Ja 5	male	9 or less	40: 40-49	1	deceased	1	1	6473	0	good	2. Krebs	2. 4	2. Auditc 4	8. audc 4-5 cs>19		4. cs daily 20-	1358
59	5. Ja 5	male	10-11	50: 50-64	1	deceased	1	1	6061	0	excell very good	1. HK	1. 1-3	1. Auditc 1-3	2. audc1-3 eltd fs	5. alm aud1 0 ard 0 acut 0 eltd	1. ever ltd smoker	1359
44	5. Ja 5	female	10-11	40: 40-49	1	alive	1	0	8035	0	excell very good		3. 5	3. Auditc 5	6. audc4-5 eltd fs		1. ever ltd smoker	1360
20	5. Ja 5	male	12 or more	39: 17-39	1	alive	1	0	8035	0	excell very good		5. abstinent	6. Abs Gesh gut	14. aab Ges gut	2. aab aud1 0 ard 0 acut 0 Ges gut ns	0. never smoker	1361
35	5. Ja 5	male	9 or less	39: 17-39	1	alive	1	0	8035	0	good		3. 5	3. Auditc 5	8. audc 4-5 cs>19		4. cs daily 20-	1362
30	5. Ja 5	male	10-11	39: 17-39	1	alive	1	0	8035	0	excell very good		2. 4	2. Auditc 4	8. audc 4-5 cs>19		4. cs daily 20-	1363
41	5. Ja 5	female	9 or less	40: 40-49	1	alive	1	0	8035	0	fair poor		2. 4	2. Auditc 4	6. audc4-5 eltd fs		2. former daily smoker	1364
59	5. Ja 5	male	12 or more	50: 50-64	1	deceased	1	1	7184	0	good	1. HK	1. 1-3	1. Auditc 1-3	2. audc1-3 eltd fs	5. alm aud1 0 ard 0 acut 0 eltd	1. ever ltd smoker	1365
43	5. Ja 5	male	9 or less	40: 40-49	1	alive	1	0	8035	0	good		1. 1-3	1. Auditc 1-3	2. audc1-3 eltd fs	13. alm aud1 1	2. former daily smoker	1366
28	5. Ja 5	male	9 or less	39: 17-39	1	alive	1	0	8035	0	excell very good		1. 1-3	1. Auditc 1-3	2. audc1-3 eltd fs	5. alm aud1 0 ard 0 acut 0 eltd	1. ever ltd smoker	1367
52	5. Ja 5	female	9 or less	50: 50-64	1	deceased	1	1	6292	0	fair poor	1. HK	1. 1-3	1. Auditc 1-3	4. audc1-3 cs>19	11. alm aud1 0 ard 0 acut 0 cs>19	4. cs daily 20-	1368
44	5. Ja 5	female	9 or less	40: 40-49	1	alive	1	0	8035	0	good		1. 1-3	1. Auditc 1-3	1. audc1-3 ns	1. alm aud1 0 ard 0 acut 0 Ges gut ns	0. never smoker	1369
43	5. Ja 5	male	12 or more	40: 40-49	1	alive	1	0	8035	0	fair poor		4. 6-7	4. Auditc 6-7	9. audc6-7 ns eltd fs		2. former daily smoker	1370
24	5. Ja 5	male	9 or less	39: 17-39	1	alive	1	0	8035	0	excell very good		1. 1-3	1. Auditc 1-3	3. audc1-3 cs<20	9. alm aud1 0 ard 0 acut 0 cs<20	3. cs daily -19	1371
39	5. Ja 5	male	10-11	39: 17-39	1	alive	1	0	8035	0	fair poor		1. 1-3	1. Auditc 1-3	2. audc1-3 eltd fs	7. alm aud1 0 ard 0 acut 0 fs	2. former daily smoker	1372
24	5. Ja 5	male	10-11	39: 17-39	1	alive	1	0	8035	0	excell very good		1. 1-3	1. Auditc 1-3	1. audc1-3 ns	1. alm aud1 0 ard 0 acut 0 Ges gut ns	0. never smoker	1373
41	5. Ja 5	female	9 or less	40: 40-49	1	alive	1	0	8035	0	good		1. 1-3	1. Auditc 1-3	4. audc1-3 cs>19	11. alm aud1 0 ard 0 acut 0 cs>19	4. cs daily 20-	1374
58	5. Ja 5	female	9 or less	50: 50-64	1	alive	1	0	8035	0	good		1. 1-3	1. Auditc 1-3	2. audc1-3 eltd fs	7. alm aud1 0 ard 0 acut 0 fs	2. former daily smoker	1375
55	5. Ja 5	female	9 or less	50: 50-64	1	alive	1	0	8035	0	excell very good		2. 4	2. Auditc 4	5. audc4-5 ns		0. never smoker	1376
41	5. Ja 5	male	9 or less	40: 40-49	1	deceased	1	1	7200	0	good	1. HK	6. 8-12	5. Auditc 8-12	12. audc8-12 ns eltd fs		2. former daily smoker	1377
33	5. Ja 5	male	9 or less	39: 17-39	1	alive	1	0	8035	0	excell very good		2. 4	2. Auditc 4	8. audc 4-5 cs>19		4. cs daily 20-	1378
35	5. Ja 5	male	9 or less	39: 17-39	1	alive	1	0	8035	0	excell very good		1. 1-3	1. Auditc 1-3	3. audc1-3 cs<20	9. alm aud1 0 ard 0 acut 0 cs<20	3. cs daily -19	1379
50	5. Ja 5	female	9 or less	50: 50-64	1	deceased	1	1	555	0	good	1. HK	1. 1-3	1. Auditc 1-3	1. audc1-3 ns	1. alm aud1 0 ard 0 acut 0 Ges gut ns	0. never smoker	1380
49	5. Ja 5	female	10-11	40: 40-49	1	alive	1	0	8035	0	good		1. 1-3	1. Auditc 1-3	2. audc1-3 eltd fs	5. alm aud1 0 ard 0 acut 0 eltd	1. ever ltd smoker	1381
25	5. Ja 5	male	9 or less	39: 17-39	1	alive	1	0	8035	0	excell very good		4. 6-7	4. Auditc 6-7	9. audc6-7 ns eltd fs		2. former daily smoker	1382
27	5. Ja 5	male	9 or less	39: 17-39	1	alive	1	0	8035	0	good		5. abstinent	7. Abs AUD Dr	15. aab AUD Dr	14. aab aud1 1	3. cs daily -19	1383
31	5. Ja 5	female	12 or more	39: 17-39	1	alive	1	0	8035	0	good		1. 1-3	1. Auditc 1-3	2. audc1-3 eltd fs	7. alm aud1 0 ard 0 acut 0 fs	2. former daily smoker	1384
42	5. Ja 5	female	10-11	40: 40-49	1	alive	1	0	8035	0	good		2. 4	2. Auditc 4	6. audc4-5 eltd fs		1. ever ltd smoker	1385
42	5. Ja 5	female	9 or less	40: 40-49	1	alive	1	0	8035	0	excell very good		1. 1-3	1. Auditc 1-3	2. audc1-3 eltd fs	5. alm aud1 0 ard 0 acut 0 eltd	1. ever ltd smoker	1386
56	5. Ja 5	female	9 or less	50: 50-64	1	deceased	1	1	5353	0	good	1. HK	1. 1-3	1. Auditc 1-3	2. audc1-3 eltd fs	7. alm aud1 0 ard 0 acut 0 fs	2. former daily smoker	1387
51	5. Ja 5	male	9 or less	50: 50-64	1	deceased	1	1	4615	0	fair poor	1. HK	6. 8-12	5. Auditc 8-12	13. audc8-12 cs		4. cs daily 20-	1388
30	5. Ja 5	male	9 or less	39: 17-39	1	alive	1	0	8035	0	excell very good		2. 4	2. Auditc 4	8. audc 4-5 cs>19		4. cs daily 20-	1389
53	5. Ja 5	male	9 or less	50: 50-64	1	alive	1	0	8035	0	good		1. 1-3	1. Auditc 1-3	2. audc1-3 eltd fs	15. alm aud1 0 ard 1	2. former daily smoker	1390
54	5. Ja 5	female	10-11	50: 50-64	1	alive	1	0	8035	0	good		2. 4	2. Auditc 4	6. audc4-5 eltd fs		1. ever ltd smoker	1391
41	5. Ja 5	female	10-11	40: 40-49	1	alive	1	0	8035	0	good		1. 1-3	1. Auditc 1-3	2. audc1-3 eltd fs	7. alm aud1 0 ard 0 acut 0 fs	2. former daily smoker	1392
28	5. Ja 5	male	9 or less	39: 17-39	1	alive	1	0	8035	0	excell very good		4. 6-7	4. Auditc 6-7	10. audc6-7 cs<20		3. cs daily -19	1393
43	5. Ja 5	male	9 or less	40: 40-49	1	alive	1	0	8035	0	excell very good		3. 5	3. Auditc 5	5. audc4-5 ns		0. never smoker	1394
58	5. Ja 5	female	10-11	50: 50-64	1	alive	1	0	8035	0	good		5. abstinent	6. Abs Gesh gut	14. aab Ges gut	2. aab aud1 0 ard 0 acut 0 Ges gut ns	0. never smoker	1395
59	5. Ja 5	male	9 or less	50: 50-64	1	deceased	1	1	4668	0	fair poor	1. HK	3. 5	3. Auditc 5	8. audc 4-5 cs>19		4. cs daily 20-	1396
58	5. Ja 5	male	9 or less	50: 50-64	1	deceased	1	1	2822	0	fair poor	1. HK	5. abstinent	7. Abs AUD Dr	15. aab AUD Dr	14. aab aud1 1	2. former daily smoker	1397
56	5. Ja 5	female	9 or less	50: 50-64	1	deceased	1	1	5820	0	good	2. Krebs	1. 1-3	1. Auditc 1-3	3. audc1-3 cs<20	9. alm aud1 0 ard 0 acut 0 cs<20	3. cs daily -19	1398
29	5. Ja 5	female	10-11	39: 17-39	1	alive	1	0	8035	0	good		1. 1-3	1. Auditc 1-3	3. audc1-3 cs<20	9. alm aud1 0 ard 0 acut 0 cs<20	3. cs daily -19	1399
44	5. Ja 5	male	9 or less	40: 40-49	1	alive	1	0	8035	0	good		1. 1-3	1. Auditc 1-3	2. audc1-3 eltd fs	7. alm aud1 0 ard 0 acut 0 fs	2. former daily smoker	1400
58	5. Ja 5	female	9 or less	50: 50-64	1	alive	1	0	8035	0	fair poor		1. 1-3	1. Auditc 1-3	1. audc1-3 ns	3. alm aud1 0 ard 0 acut 0 Ges wenig ns	0. never smoker	1401
48	5. Ja 5	female	10-11	40: 40-49	1	alive	1	0	8035	0	good		3. 5	3. Auditc 5	7. audc4-5 cs<20		3. cs daily -19	1402
31	5. Ja 5	male	9 or less	39: 17-39	1	alive	1	0	8035	0	excell very good		2. 4	2. Auditc 4	8. audc 4-5 cs>19		4. cs daily 20-	1403
29	5. Ja 5	male	12 or more	39: 17-39	1	alive	1	0	8035	0	excell very good		3. 5	3. Auditc 5	8. audc 4-5 cs>19		4. cs daily 20-	1404
48	5. Ja 5	female	10-11	40: 40-49	1	alive	1	0	8035	0	good		1. 1-3	1. Auditc 1-3	2. audc1-3 eltd fs	7. alm aud1 0 ard 0 acut 0 fs	2. former daily smoker	1405
33	5. Ja 5	male	12 or more	39: 17-39	1	alive	1	0	8035	0	excell very good		1. 1-3	1. Auditc 1-3	2. audc1-3 eltd fs	5. alm aud1 0 ard 0 acut 0 eltd	1. ever ltd smoker	1406
60	5. Ja 5	female	9 or less	50: 50-64	1	deceased	1	1	6792	0	good	1. HK	1. 1-3	1. Auditc 1-3	2. audc1-3 eltd fs	5. alm aud1 0 ard 0 acut 0 eltd	1. ever ltd smoker	1407
18	5. Ja 5	female	10-11	39: 17-39	1	alive	1	0	8035	0	excell very good		1. 1-3	1. Auditc 1-3	1. audc1-3 ns	1. alm aud1 0 ard 0 acut 0 Ges gut ns	0. never smoker	1408
46	5. Ja 5	female	10-11	40: 40-49	1	alive	1	0	8035	0	good		1. 1-3	1. Auditc 1-3	2. audc1-3 eltd fs	5. alm aud1 0 ard 0 acut 0 eltd	1. ever ltd smoker	1409
56	5. Ja 5	female	9 or less	50: 50-64	1	alive	1	0	8035	0	fair poor		2. 4	2. Auditc 4	5. audc4-5 ns		0. never smoker	1410
29	5. Ja 5	female	10-11	39: 17-39	1	alive	1	0	8035	0	good		2. 4	2. Auditc 4	8. audc 4-5 cs>19		4. cs daily 20-	1411
26	5. Ja 5	female	10-11	39: 17-39	1	alive	1	0	8035	0	good		5. abstinent	6. Abs Gesh gut	14. aab Ges gut	2. aab aud1 0 ard 0 acut 0 Ges gut ns	0. never smoker	1412
23	5. Ja 5	male	9 or less	39: 17-39	1	alive	1	0	8035	0	excell very good		2. 4	2. Auditc 4	7. audc4-5 cs<20		3. cs daily -19	1413
44	5. Ja 5	female	10-11	40: 40-49	1	alive	1	0	8035	0	good		2. 4	2. Auditc 4	6. audc4-5 eltd fs		1. ever ltd smoker	1414
53	5. Ja 5	male	9 or less	50: 50-64	1	alive	1	0	8035	0	fair poor		2. 4	2. Auditc 4	6. audc4-5 eltd fs		1. ever ltd smoker	1415
60	5. Ja 5	female	9 or less	50: 50-64	1	alive	1	0	8035	0	good		1. 1-3	1. Auditc 1-3	2. audc1-3 eltd fs	5. alm aud1 0 ard 0 acut 0 eltd	1. ever ltd smoker	1416
23	5. Ja 5	female	12 or more	39: 17-39	1	alive	1	0	8035	0	excell very good		1. 1-3	1. Auditc 1-3	3. audc1-3 cs<20	9. alm aud1 0 ard 0 acut 0 cs<20	3. cs daily -19	1417
34	5. Ja 5	female	9 or less	39: 17-39	1	alive	1	0	8035	0	good		1. 1-3	1. Auditc 1-3	1. audc1-3 ns	1. alm aud1 0 ard 0 acut 0 Ges gut ns	0. never smoker	1418
50	5. Ja 5	male	12 or more	50: 50-64	1	deceased	1	1	2987	0	good	1. HK	5. abstinent	7. Abs AUD Dr	15. aab AUD Dr	14. aab aud1 1	4. cs daily 20-	1419
30	5. Ja 5	female	10-11	39: 17-39	1	alive	1	0	8035	0	excell very good		5. abstinent	6. Abs Gesh gut	14. aab Ges gut	6. aab aud1 0 ard 0 acut 0 eltd	1. ever ltd smoker	1420
22	5. Ja 5	female	12 or more	39: 17-39	1	alive	1	0	8035	0	excell very good		1. 1-3	1. Auditc 1-3	4. audc1-3 cs>19	11. alm aud1 0 ard 0 acut 0 cs>19	4. cs daily 20-	1421
49	5. Ja 5	male	12 or more	40: 40-49	1	alive	1	0	8035	0	fair poor		3. 5	3. Auditc 5	6. audc4-5 eltd fs		1. ever ltd smoker	1422
63	5. Ja 5	female	9 or less	50: 50-64	1	alive	1	0	8035	0	good		1. 1-3	1. Auditc 1-3	2. audc1-3 eltd fs	5. alm aud1 0 ard 0 acut 0 eltd	1. ever ltd smoker	1423
55	5. Ja 5	male	9 or less	50: 50-64	1	alive	1	0	8035	0	excell very good		1. 1-3	1. Auditc 1-3	2. audc1-3 eltd fs	17. alm aud1 0 ard 0 acut 1	1. ever ltd smoker	1424
30	5. Ja 5	male	10-11	39: 17-39	1	alive	1	0	8035	0	good		2. 4	2. Auditc 4	6. audc4-5 eltd fs		1. ever ltd smoker	1425
57	5. Ja 5	female	9 or less	50: 50-64	1	alive	1	0	8035	0	good		1. 1-3	1. Auditc 1-3	1. audc1-3 ns	1. alm aud1 0 ard 0 acut 0 Ges gut ns	0. never smoker	1426
54	5. Ja 5	male	10-11	50: 50-64	1	alive	1	0	8035	0	good		3. 5	3. Auditc 5	6. audc4-5 eltd fs		2. former daily smoker	1427
57	5. Ja 5	female	9 or less	50: 50-64	1	deceased	1	1	7299	0	good	2. Krebs	1. 1-3	1. Auditc 1-3	1. audc1-3 ns	1. alm aud1 0 ard 0 acut 0 Ges gut ns	0. never smoker	1428
28	5. Ja 5	male	12 or more	39: 17-39	1	alive	1	0	8035	0	excell very good		1. 1-3	1. Auditc 1-3	2. audc1-3 eltd fs	13. alm aud1 1	1. ever ltd smoker	1429
56	5. Ja 5	female	10-11	50: 50-64	1	deceased	1	1	7410	0	good	1. HK	3. 5	3. Auditc 5	8. audc 4-5 cs>19		4. cs daily 20-	1430
55	5. Ja 5	female	9 or less	50: 50-64	1	alive	1	0	8035	0	good		1. 1-3	1. Auditc 1-3	2. audc1-3 eltd fs	5. alm aud1 0 ard 0 acut 0 eltd	1. ever ltd smoker	1431
27	5. Ja 5	female	10-11	39: 17-39	1	alive	1	0	8035	0	good		1. 1-3	1. Auditc 1-3	2. audc1-3 eltd fs	5. alm aud1 0 ard 0 acut 0 eltd	1. ever ltd smoker	1432
46	5. Ja 5	male	10-11	40: 40-49	1	alive	1	0	8035	0	excell very good		1. 1-3	1. Auditc 1-3	2. audc1-3 eltd fs	15. alm aud1 0 ard 1	2. former daily smoker	1433
49	5. Ja 5	male	10-11	40: 40-49	1	deceased	1	1	6624	0	good	1. HK	4. 6-7	4. Auditc 6-7	9. audc6-7 ns eltd fs		1. ever ltd smoker	1434
23	5. Ja 5	female	12 or more	39: 17-39	1	alive	1	0	8035	0	excell very good		2. 4	2. Auditc 4	6. audc4-5 eltd fs		1. ever ltd smoker	1435
56	5. Ja 5	female	9 or less	50: 50-64	1	alive	1	0	8035	0	fair poor		1. 1-3	1. Auditc 1-3	1. audc1-3 ns	3. alm aud1 0 ard 0 acut 0 Ges wenig ns	0. never smoker	1436
56	5. Ja 5	female	10-11	50: 50-64	1	deceased	1	1	3753	0	good	2. Krebs	1. 1-3	1. Auditc 1-3	2. audc1-3 eltd fs	5. alm aud1 0 ard 0 acut 0 eltd	1. ever ltd smoker	1437
47	5. Ja 5	female	12 or more	40: 40-49	1	alive	1	0	8035	0	good		2. 4	2. Auditc 4	6. audc4-5 eltd fs		1. ever ltd smoker	1438
38	5. Ja 5	male	9 or less	39: 17-39	1	alive	1	0	8035	0	fair poor		4. 6-7	4. Auditc 6-7	10. audc6-7 cs<20		3. cs daily -19	1439
37	5. Ja 5	male	9 or less	39: 17-39	1	alive	1	0	8035	0	fair poor		5. abstinent	7. Abs AUD Dr	15. aab AUD Dr	14. aab aud1 1	0. never smoker	1440
30	5. Ja 5	female	10-11	39: 17-39	1	alive	1	0	8035	0	good		1. 1-3	1. Auditc 1-3	4. audc1-3 cs>19	13. alm aud1 1	4. cs daily 20-	1441
36	5. Ja 5	male	10-11	39: 17-39	1	alive	1	0	8035	0	excell very good		1. 1-3	1. Auditc 1-3	2. audc1-3 eltd fs	7. alm aud1 0 ard 0 acut 0 fs	2. former daily smoker	1442
56	1. Nein 1	female	9 or less	50: 50-64	1	alive	1	0	8035	0	fair poor		5. abstinent	13. Abs Ges weniger	21. aab Ges weniger	4. aab aud1 0 ard 0 acut 0 Ges wenig ns	0. never smoker	1443
38	5. Ja 5	female	9 or less	39: 17-39	1	alive	1	0	8035	0	fair poor		5. abstinent	10. Abs cs>19	18. aab cs>19	12. aab aud1 0 ard 0 acut 0 cs>19	4. cs daily 20-	1444
19	5. Ja 5	female	12 or more	39: 17-39	1	alive	1	0	8035	0	good		1. 1-3	1. Auditc 1-3	1. audc1-3 ns	1. alm aud1 0 ard 0 acut 0 Ges gut ns	0. never smoker	1445
41	5. Ja 5	female	9 or less	40: 40-49	1	alive	1	0	8035	0	excell very good		1. 1-3	1. Auditc 1-3	2. audc1-3 eltd fs	7. alm aud1 0 ard 0 acut 0 fs	2. former daily smoker	1446
54	5. Ja 5	female	9 or less	50: 50-64	1	alive	1	0	8035	0	fair poor		1. 1-3	1. Auditc 1-3	2. audc1-3 eltd fs	7. alm aud1 0 ard 0 acut 0 fs	2. former daily smoker	1447
45	5. Ja 5	female	10-11	40: 40-49	1	alive	1	0	8035	0	excell very good		1. 1-3	1. Auditc 1-3	4. audc1-3 cs>19	11. alm aud1 0 ard 0 acut 0 cs>19	4. cs daily 20-	1448
48	5. Ja 5	female	12 or more	40: 40-49	1	alive	1	0	8035	0	excell very good		1. 1-3	1. Auditc 1-3	1. audc1-3 ns	1. alm aud1 0 ard 0 acut 0 Ges gut ns	0. never smoker	1449
29	5. Ja 5	male	9 or less	39: 17-39	1	alive	1	0	8035	0	good		1. 1-3	1. Auditc 1-3	2. audc1-3 eltd fs	5. alm aud1 0 ard 0 acut 0 eltd	1. ever ltd smoker	1450
59	5. Ja 5	female	9 or less	50: 50-64	1	deceased	1	1	884	0	good	1. HK	5. abstinent	10. Abs cs>19	18. aab cs>19	12. aab aud1 0 ard 0 acut 0 cs>19	4. cs daily 20-	1451
35	5. Ja 5	male	9 or less	39: 17-39	1	alive	1	0	8035	0	excell very good		1. 1-3	1. Auditc 1-3	2. audc1-3 eltd fs	13. alm aud1 1	2. former daily smoker	1452
30	5. Ja 5	male	10-11	39: 17-39	1	alive	1	0	8035	0	excell very good		3. 5	3. Auditc 5	8. audc 4-5 cs>19		4. cs daily 20-	1453
29	5. Ja 5	female	9 or less	39: 17-39	1	alive	1	0	8035	0	good		5. abstinent	10. Abs cs>19	18. aab cs>19	12. aab aud1 0 ard 0 acut 0 cs>19	4. cs daily 20-	1454
24	5. Ja 5	male	10-11	39: 17-39	1	alive	1	0	8035	0	fair poor		4. 6-7	4. Auditc 6-7	11. audc6-7 cs>19		4. cs daily 20-	1455
27	1. Nein 1	female	9 or less	39: 17-39	1	alive	1	0	8035	0	good		5. abstinent	6. Abs Gesh gut	14. aab Ges gut	2. aab aud1 0 ard 0 acut 0 Ges gut ns	0. never smoker	1456
25	5. Ja 5	male	12 or more	39: 17-39	1	alive	1	0	8035	0	excell very good		2. 4	2. Auditc 4	6. audc4-5 eltd fs		1. ever ltd smoker	1457
32	5. Ja 5	male	12 or more	39: 17-39	1	alive	1	0	8035	0	excell very good		3. 5	3. Auditc 5	6. audc4-5 eltd fs		1. ever ltd smoker	1458
23	5. Ja 5	male	10-11	39: 17-39	1	alive	1	0	8035	0	excell very good		3. 5	3. Auditc 5	6. audc4-5 eltd fs		1. ever ltd smoker	1459
22	5. Ja 5	male	12 or more	39: 17-39	1	alive	1	0	8035	0	good		1. 1-3	1. Auditc 1-3	4. audc1-3 cs>19	13. alm aud1 1	4. cs daily 20-	1460
37	5. Ja 5	female	10-11	39: 17-39	1	alive	1	0	8035	0	excell very good		3. 5	3. Auditc 5	8. audc 4-5 cs>19		4. cs daily 20-	1461
27	5. Ja 5	male	9 or less	39: 17-39	1	alive	1	0	8035	0	excell very good		1. 1-3	1. Auditc 1-3	4. audc1-3 cs>19	11. alm aud1 0 ard 0 acut 0 cs>19	4. cs daily 20-	1462
18	5. Ja 5	male	9 or less	39: 17-39	1	alive	1	0	8035	0	good		1. 1-3	1. Auditc 1-3	1. audc1-3 ns	1. alm aud1 0 ard 0 acut 0 Ges gut ns	0. never smoker	1463
37	5. Ja 5	female	10-11	39: 17-39	1	alive	1	0	8035	0	good		1. 1-3	1. Auditc 1-3	1. audc1-3 ns	1. alm aud1 0 ard 0 acut 0 Ges gut ns	0. never smoker	1464
27	5. Ja 5	female	10-11	39: 17-39	1	alive	1	0	8035	0	good		1. 1-3	1. Auditc 1-3	1. audc1-3 ns	1. alm aud1 0 ard 0 acut 0 Ges gut ns	0. never smoker	1465
44	5. Ja 5	female	10-11	40: 40-49	1	alive	1	0	8035	0	excell very good		2. 4	2. Auditc 4	6. audc4-5 eltd fs		2. former daily smoker	1466
25	5. Ja 5	male	9 or less	39: 17-39	1	alive	1	0	8035	0	excell very good		1. 1-3	1. Auditc 1-3	2. audc1-3 eltd fs	7. alm aud1 0 ard 0 acut 0 fs	2. former daily smoker	1467
32	5. Ja 5	male	9 or less	39: 17-39	1	alive	1	0	8035	0	excell very good		4. 6-7	4. Auditc 6-7	11. audc6-7 cs>19		4. cs daily 20-	1468
24	5. Ja 5	female	12 or more	39: 17-39	1	alive	1	0	8035	0	excell very good		1. 1-3	1. Auditc 1-3	1. audc1-3 ns	1. alm aud1 0 ard 0 acut 0 Ges gut ns	0. never smoker	1469
31	5. Ja 5	female	10-11	39: 17-39	1	alive	1	0	8035	0	good		1. 1-3	1. Auditc 1-3	2. audc1-3 eltd fs	5. alm aud1 0 ard 0 acut 0 eltd	1. ever ltd smoker	1470
58	5. Ja 5	male	9 or less	50: 50-64	1	deceased	1	1	5579	0	fair poor	1. HK	1. 1-3	1. Auditc 1-3	2. audc1-3 eltd fs	7. alm aud1 0 ard 0 acut 0 fs	2. former daily smoker	1471
42	5. Ja 5	male	12 or more	40: 40-49	1	alive	1	0	8035	0	excell very good		1. 1-3	1. Auditc 1-3	2. audc1-3 eltd fs	5. alm aud1 0 ard 0 acut 0 eltd	1. ever ltd smoker	1472
26	5. Ja 5	male	12 or more	39: 17-39	1	alive	1	0	8035	0	excell very good		2. 4	2. Auditc 4	6. audc4-5 eltd fs		2. former daily smoker	1473
19	5. Ja 5	female	10-11	39: 17-39	1	alive	1	0	8035	0	excell very good		1. 1-3	1. Auditc 1-3	1. audc1-3 ns	1. alm aud1 0 ard 0 acut 0 Ges gut ns	0. never smoker	1474
63	5. Ja 5	male	10-11	50: 50-64	1	alive	1	0	8035	0	good		1. 1-3	1. Auditc 1-3	2. audc1-3 eltd fs	17. alm aud1 0 ard 0 acut 1	2. former daily smoker	1475
24	5. Ja 5	male	10-11	39: 17-39	1	alive	1	0	8035	0	excell very good		1. 1-3	1. Auditc 1-3	1. audc1-3 ns	1. alm aud1 0 ard 0 acut 0 Ges gut ns	0. never smoker	1476
46	5. Ja 5	male	9 or less	40: 40-49	1	alive	1	0	8035	0	good		1. 1-3	1. Auditc 1-3	4. audc1-3 cs>19	11. alm aud1 0 ard 0 acut 0 cs>19	4. cs daily 20-	1477
55	5. Ja 5	male	9 or less	50: 50-64	1	deceased	1	1	964	0	fair poor	1. HK	6. 8-12	5. Auditc 8-12	12. audc8-12 ns eltd fs		2. former daily smoker	1478
52	5. Ja 5	female	9 or less	50: 50-64	1	alive	1	0	8035	0	good		1. 1-3	1. Auditc 1-3	3. audc1-3 cs<20	15. alm aud1 0 ard 1	3. cs daily -19	1479
25	5. Ja 5	female	9 or less	39: 17-39	1	alive	1	0	8035	0	excell very good		1. 1-3	1. Auditc 1-3	4. audc1-3 cs>19	11. alm aud1 0 ard 0 acut 0 cs>19	4. cs daily 20-	1480
60	5. Ja 5	male	9 or less	50: 50-64	1	alive	1	0	8035	0	good		1. 1-3	1. Auditc 1-3	4. audc1-3 cs>19	13. alm aud1 1	4. cs daily 20-	1481
37	5. Ja 5	male	10-11	39: 17-39	1	alive	1	0	8035	0	good		2. 4	2. Auditc 4	8. audc 4-5 cs>19		4. cs daily 20-	1482
57	5. Ja 5	female	9 or less	50: 50-64	1	alive	1	0	8035	0	fair poor		1. 1-3	1. Auditc 1-3	4. audc1-3 cs>19	11. alm aud1 0 ard 0 acut 0 cs>19	4. cs daily 20-	1483
60	5. Ja 5	female	10-11	50: 50-64	1	alive	1	0	8035	0	good		5. abstinent	6. Abs Gesh gut	14. aab Ges gut	2. aab aud1 0 ard 0 acut 0 Ges gut ns	0. never smoker	1484
64	5. Ja 5	female	9 or less	50: 50-64	1	alive	1	0	8035	0	fair poor		1. 1-3	1. Auditc 1-3	1. audc1-3 ns	3. alm aud1 0 ard 0 acut 0 Ges wenig ns	0. never smoker	1485
53	5. Ja 5	female	10-11	50: 50-64	1	alive	1	0	8035	0	excell very good		1. 1-3	1. Auditc 1-3	2. audc1-3 eltd fs	5. alm aud1 0 ard 0 acut 0 eltd	1. ever ltd smoker	1486
33	5. Ja 5	male	12 or more	39: 17-39	1	alive	1	0	8035	0	excell very good		3. 5	3. Auditc 5	6. audc4-5 eltd fs		2. former daily smoker	1487
42	5. Ja 5	female	9 or less	40: 40-49	1	alive	1	0	8035	0	excell very good		1. 1-3	1. Auditc 1-3	4. audc1-3 cs>19	11. alm aud1 0 ard 0 acut 0 cs>19	4. cs daily 20-	1488
47	5. Ja 5	male	10-11	40: 40-49	1	alive	1	0	8035	0	excell very good		5. abstinent	6. Abs Gesh gut	14. aab Ges gut	6. aab aud1 0 ard 0 acut 0 eltd	1. ever ltd smoker	1489
56	5. Ja 5	male	9 or less	50: 50-64	1	deceased	1	1	4178	0	good	1. HK	5. abstinent	8. Abs ARD	16. aab ARD	16. aab aud1 0 ard 1	2. former daily smoker	1490
46	5. Ja 5	male	9 or less	40: 40-49	1	alive	1	0	8035	0	good		5. abstinent	9. Abs Alkprobl	17. aab Alkprobl	18. aab aud1 0 ard 0 acut 1	0. never smoker	1491
26	5. Ja 5	male	10-11	39: 17-39	1	alive	1	0	8035	0	good		1. 1-3	1. Auditc 1-3	2. audc1-3 eltd fs	13. alm aud1 1	1. ever ltd smoker	1492
38	5. Ja 5	female	9 or less	39: 17-39	1	alive	1	0	8035	0	good		1. 1-3	1. Auditc 1-3	1. audc1-3 ns	1. alm aud1 0 ard 0 acut 0 Ges gut ns	0. never smoker	1493
62	5. Ja 5	female	9 or less	50: 50-64	1	deceased	1	1	5363	0	fair poor	2. Krebs	5. abstinent	13. Abs Ges weniger	21. aab Ges weniger	4. aab aud1 0 ard 0 acut 0 Ges wenig ns	0. never smoker	1494
28	5. Ja 5	female	9 or less	39: 17-39	1	alive	1	0	8035	0	excell very good		1. 1-3	1. Auditc 1-3	3. audc1-3 cs<20	9. alm aud1 0 ard 0 acut 0 cs<20	3. cs daily -19	1495
24	5. Ja 5	female	9 or less	39: 17-39	1	alive	1	0	8035	0	good		2. 4	2. Auditc 4	8. audc 4-5 cs>19		4. cs daily 20-	1496
59	5. Ja 5	female	10-11	50: 50-64	1	deceased	1	1	6014	0	fair poor	1. HK	1. 1-3	1. Auditc 1-3	1. audc1-3 ns	3. alm aud1 0 ard 0 acut 0 Ges wenig ns	0. never smoker	1497
36	5. Ja 5	male	9 or less	39: 17-39	1	alive	1	0	8035	0	excell very good		2. 4	2. Auditc 4	8. audc 4-5 cs>19		4. cs daily 20-	1498
32	5. Ja 5	female	10-11	39: 17-39	1	alive	1	0	8035	0	fair poor		1. 1-3	1. Auditc 1-3	1. audc1-3 ns	3. alm aud1 0 ard 0 acut 0 Ges wenig ns	0. never smoker	1499
32	5. Ja 5	male	12 or more	39: 17-39	1	alive	1	0	8035	0	good		1. 1-3	1. Auditc 1-3	4. audc1-3 cs>19	11. alm aud1 0 ard 0 acut 0 cs>19	4. cs daily 20-	1500
37	5. Ja 5	female	10-11	39: 17-39	1	alive	1	0	8035	0	good		1. 1-3	1. Auditc 1-3	1. audc1-3 ns	19. alm auditc600>18	0. never smoker	1501
53	5. Ja 5	female	9 or less	50: 50-64	1	alive	1	0	8035	0	good		1. 1-3	1. Auditc 1-3	3. audc1-3 cs<20	9. alm aud1 0 ard 0 acut 0 cs<20	3. cs daily -19	1502
38	5. Ja 5	female	10-11	39: 17-39	1	alive	1	0	8035	0	good		2. 4	2. Auditc 4	6. audc4-5 eltd fs		2. former daily smoker	1503
25	5. Ja 5	female	10-11	39: 17-39	1	alive	1	0	8035	0	fair poor		5. abstinent	11. Abs cs<20	19. aab cs<20	10. aab aud1 0 ard 0 acut 0 cs<20	3. cs daily -19	1504
61	5. Ja 5	male	9 or less	50: 50-64	1	alive	1	0	8035	0	excell very good		1. 1-3	1. Auditc 1-3	2. audc1-3 eltd fs	5. alm aud1 0 ard 0 acut 0 eltd	1. ever ltd smoker	1505
27	5. Ja 5	female	10-11	39: 17-39	1	alive	1	0	8035	0	good		4. 6-7	4. Auditc 6-7	9. audc6-7 ns eltd fs		0. never smoker	1506
25	5. Ja 5	male	10-11	39: 17-39	1	alive	1	0	8035	0	good		2. 4	2. Auditc 4	6. audc4-5 eltd fs		1. ever ltd smoker	1507
48	5. Ja 5	female	10-11	40: 40-49	1	alive	1	0	8035	0	excell very good		6. 8-12	5. Auditc 8-12	12. audc8-12 ns eltd fs		2. former daily smoker	1508
60	5. Ja 5	female	9 or less	50: 50-64	1	alive	1	0	8035	0	good		1. 1-3	1. Auditc 1-3	2. audc1-3 eltd fs	5. alm aud1 0 ard 0 acut 0 eltd	1. ever ltd smoker	1509
49	5. Ja 5	female	12 or more	40: 40-49	1	alive	1	0	8035	0	good		3. 5	3. Auditc 5	6. audc4-5 eltd fs		2. former daily smoker	1510
36	5. Ja 5	male	9 or less	39: 17-39	1	alive	1	0	8035	0	excell very good		2. 4	2. Auditc 4	6. audc4-5 eltd fs		2. former daily smoker	1511
43	5. Ja 5	female	10-11	40: 40-49	1	alive	1	0	8035	0	good		1. 1-3	1. Auditc 1-3	3. audc1-3 cs<20	9. alm aud1 0 ard 0 acut 0 cs<20	3. cs daily -19	1512
39	5. Ja 5	male	10-11	39: 17-39	1	alive	1	0	8035	0	excell very good		2. 4	2. Auditc 4	7. audc4-5 cs<20		3. cs daily -19	1513
63	5. Ja 5	male	12 or more	50: 50-64	1	alive	1	0	8035	0	good		1. 1-3	1. Auditc 1-3	2. audc1-3 eltd fs	15. alm aud1 0 ard 1	2. former daily smoker	1514
44	5. Ja 5	male	10-11	40: 40-49	1	alive	1	0	8035	0	excell very good		2. 4	2. Auditc 4	6. audc4-5 eltd fs		2. former daily smoker	1515
38	5. Ja 5	male	12 or more	39: 17-39	1	alive	1	0	8035	0	excell very good		1. 1-3	1. Auditc 1-3	1. audc1-3 ns	1. alm aud1 0 ard 0 acut 0 Ges gut ns	0. never smoker	1516
47	5. Ja 5	male	12 or more	40: 40-49	1	alive	1	0	8035	0	excell very good		2. 4	2. Auditc 4	6. audc4-5 eltd fs		2. former daily smoker	1517
37	5. Ja 5	female	12 or more	39: 17-39	1	alive	1	0	8035	0	good		1. 1-3	1. Auditc 1-3	2. audc1-3 eltd fs	5. alm aud1 0 ard 0 acut 0 eltd	1. ever ltd smoker	1518
58	5. Ja 5	male	9 or less	50: 50-64	1	alive	1	0	8035	0	excell very good		1. 1-3	1. Auditc 1-3	4. audc1-3 cs>19	11. alm aud1 0 ard 0 acut 0 cs>19	4. cs daily 20-	1519
39	5. Ja 5	female	12 or more	39: 17-39	1	alive	1	0	8035	0	excell very good		1. 1-3	1. Auditc 1-3	2. audc1-3 eltd fs	5. alm aud1 0 ard 0 acut 0 eltd	1. ever ltd smoker	1520
44	5. Ja 5	female	9 or less	40: 40-49	1	alive	1	0	8035	0	excell very good		1. 1-3	1. Auditc 1-3	1. audc1-3 ns	1. alm aud1 0 ard 0 acut 0 Ges gut ns	0. never smoker	1521
36	5. Ja 5	female	12 or more	39: 17-39	1	alive	1	0	8035	0	good		1. 1-3	1. Auditc 1-3	2. audc1-3 eltd fs	13. alm aud1 1	2. former daily smoker	1522
45	5. Ja 5	female	9 or less	40: 40-49	1	alive	1	0	8035	0	good		1. 1-3	1. Auditc 1-3	1. audc1-3 ns	15. alm aud1 0 ard 1	0. never smoker	1523
52	5. Ja 5	male	10-11	50: 50-64	1	alive	1	0	8035	0	fair poor		4. 6-7	4. Auditc 6-7	9. audc6-7 ns eltd fs		2. former daily smoker	1524
33	5. Ja 5	female	12 or more	39: 17-39	1	alive	1	0	8035	0	good		1. 1-3	1. Auditc 1-3	2. audc1-3 eltd fs	5. alm aud1 0 ard 0 acut 0 eltd	1. ever ltd smoker	1525
61	5. Ja 5	male	9 or less	50: 50-64	1	deceased	1	1	850	0	fair poor	1. HK	1. 1-3	1. Auditc 1-3	2. audc1-3 eltd fs	13. alm aud1 1	2. former daily smoker	1526
47	5. Ja 5	male	12 or more	40: 40-49	1	alive	1	0	8035	0	excell very good		1. 1-3	1. Auditc 1-3	1. audc1-3 ns	1. alm aud1 0 ard 0 acut 0 Ges gut ns	0. never smoker	1527
57	5. Ja 5	female	10-11	50: 50-64	1	alive	1	0	8035	0	good		1. 1-3	1. Auditc 1-3	1. audc1-3 ns	1. alm aud1 0 ard 0 acut 0 Ges gut ns	0. never smoker	1528
35	5. Ja 5	male	9 or less	39: 17-39	1	deceased	1	1	2538	0	excell very good	2. Krebs	1. 1-3	1. Auditc 1-3	4. audc1-3 cs>19	11. alm aud1 0 ard 0 acut 0 cs>19	4. cs daily 20-	1529
59	5. Ja 5	male	9 or less	50: 50-64	1	deceased	1	1	4680	0	fair poor	2. Krebs	1. 1-3	1. Auditc 1-3	4. audc1-3 cs>19	11. alm aud1 0 ard 0 acut 0 cs>19	4. cs daily 20-	1530
32	5. Ja 5	male	12 or more	39: 17-39	1	alive	1	0	8035	0	good		4. 6-7	4. Auditc 6-7	11. audc6-7 cs>19		4. cs daily 20-	1531
36	5. Ja 5	male	9 or less	39: 17-39	1	alive	1	0	8035	0	good		1. 1-3	1. Auditc 1-3	4. audc1-3 cs>19	11. alm aud1 0 ard 0 acut 0 cs>19	4. cs daily 20-	1532
22	5. Ja 5	female	10-11	39: 17-39	1	alive	1	0	8035	0	excell very good		1. 1-3	1. Auditc 1-3	2. audc1-3 eltd fs	13. alm aud1 1	1. ever ltd smoker	1533
60	5. Ja 5	female	9 or less	50: 50-64	1	alive	1	0	8035	0	good		1. 1-3	1. Auditc 1-3	4. audc1-3 cs>19	11. alm aud1 0 ard 0 acut 0 cs>19	4. cs daily 20-	1534
31	5. Ja 5	male	10-11	39: 17-39	1	alive	1	0	8035	0	excell very good		4. 6-7	4. Auditc 6-7	11. audc6-7 cs>19		4. cs daily 20-	1535
27	5. Ja 5	female	10-11	39: 17-39	1	alive	1	0	8035	0	good		3. 5	3. Auditc 5	6. audc4-5 eltd fs		1. ever ltd smoker	1536
32	5. Ja 5	male	12 or more	39: 17-39	1	alive	1	0	8035	0	good		2. 4	2. Auditc 4	6. audc4-5 eltd fs		1. ever ltd smoker	1537
29	5. Ja 5	female	9 or less	39: 17-39	1	alive	1	0	8035	0	good		3. 5	3. Auditc 5	5. audc4-5 ns		0. never smoker	1538
37	5. Ja 5	male	10-11	39: 17-39	1	deceased	1	1	6626	0	good	1. HK	5. abstinent	7. Abs AUD Dr	15. aab AUD Dr	14. aab aud1 1	2. former daily smoker	1539
18	5. Ja 5	male	9 or less	39: 17-39	1	alive	1	0	8035	0	excell very good		2. 4	2. Auditc 4	5. audc4-5 ns		0. never smoker	1540
33	5. Ja 5	female	9 or less	39: 17-39	1	alive	1	0	8035	0	good		1. 1-3	1. Auditc 1-3	4. audc1-3 cs>19	11. alm aud1 0 ard 0 acut 0 cs>19	4. cs daily 20-	1541
42	5. Ja 5	male	12 or more	40: 40-49	1	alive	1	0	8035	0	good		1. 1-3	1. Auditc 1-3	3. audc1-3 cs<20	9. alm aud1 0 ard 0 acut 0 cs<20	3. cs daily -19	1542
42	5. Ja 5	male	9 or less	40: 40-49	1	deceased	1	1	4581	0	excell very good	2. Krebs	4. 6-7	4. Auditc 6-7	9. audc6-7 ns eltd fs		2. former daily smoker	1543
42	5. Ja 5	male	12 or more	40: 40-49	1	alive	1	0	8035	0	good		1. 1-3	1. Auditc 1-3	2. audc1-3 eltd fs	13. alm aud1 1	2. former daily smoker	1544
29	5. Ja 5	female	10-11	39: 17-39	1	alive	1	0	8035	0	good		1. 1-3	1. Auditc 1-3	2. audc1-3 eltd fs	5. alm aud1 0 ard 0 acut 0 eltd	1. ever ltd smoker	1545
54	5. Ja 5	female	9 or less	50: 50-64	1	alive	1	0	8035	0	fair poor		5. abstinent	11. Abs cs<20	19. aab cs<20	10. aab aud1 0 ard 0 acut 0 cs<20	3. cs daily -19	1546
64	5. Ja 5	male	9 or less	50: 50-64	1	alive	1	0	8035	0	excell very good		1. 1-3	1. Auditc 1-3	1. audc1-3 ns	1. alm aud1 0 ard 0 acut 0 Ges gut ns	0. never smoker	1547
64	5. Ja 5	male	10-11	50: 50-64	1	alive	1	0	8035	0	good		1. 1-3	1. Auditc 1-3	1. audc1-3 ns	1. alm aud1 0 ard 0 acut 0 Ges gut ns	0. never smoker	1548
31	5. Ja 5	female	12 or more	39: 17-39	1	alive	1	0	8035	0	good		2. 4	2. Auditc 4	8. audc 4-5 cs>19		4. cs daily 20-	1549
40	5. Ja 5	female	9 or less	40: 40-49	1	alive	1	0	8035	0	excell very good		1. 1-3	1. Auditc 1-3	4. audc1-3 cs>19	11. alm aud1 0 ard 0 acut 0 cs>19	4. cs daily 20-	1550
26	5. Ja 5	female	9 or less	39: 17-39	1	alive	1	0	8035	0	good		1. 1-3	1. Auditc 1-3	4. audc1-3 cs>19	11. alm aud1 0 ard 0 acut 0 cs>19	4. cs daily 20-	1551
58	5. Ja 5	male	9 or less	50: 50-64	1	alive	1	0	8035	0	fair poor		1. 1-3	1. Auditc 1-3	2. audc1-3 eltd fs	7. alm aud1 0 ard 0 acut 0 fs	2. former daily smoker	1552
55	5. Ja 5	male	10-11	50: 50-64	1	alive	1	0	8035	0	fair poor		5. abstinent	7. Abs AUD Dr	15. aab AUD Dr	14. aab aud1 1	4. cs daily 20-	1553
32	5. Ja 5	female	10-11	39: 17-39	1	alive	1	0	8035	0	good		2. 4	2. Auditc 4	6. audc4-5 eltd fs		1. ever ltd smoker	1554
47	5. Ja 5	male	9 or less	40: 40-49	1	alive	1	0	8035	0	good		1. 1-3	1. Auditc 1-3	2. audc1-3 eltd fs	7. alm aud1 0 ard 0 acut 0 fs	2. former daily smoker	1555
18	5. Ja 5	male	10-11	39: 17-39	1	alive	1	0	8035	0	excell very good		3. 5	3. Auditc 5	6. audc4-5 eltd fs		1. ever ltd smoker	1556
60	5. Ja 5	male	9 or less	50: 50-64	1	deceased	1	1	4975	0	good	2. Krebs	5. abstinent	7. Abs AUD Dr	15. aab AUD Dr	14. aab aud1 1	3. cs daily -19	1557
55	5. Ja 5	female	9 or less	50: 50-64	1	alive	1	0	8035	0	fair poor		1. 1-3	1. Auditc 1-3	1. audc1-3 ns	3. alm aud1 0 ard 0 acut 0 Ges wenig ns	0. never smoker	1558
29	5. Ja 5	male	12 or more	39: 17-39	1	alive	1	0	8035	0	good		3. 5	3. Auditc 5	5. audc4-5 ns		0. never smoker	1559
34	5. Ja 5	male	9 or less	39: 17-39	1	alive	1	0	8035	0	fair poor		2. 4	2. Auditc 4	8. audc 4-5 cs>19		4. cs daily 20-	1560
58	5. Ja 5	female	12 or more	50: 50-64	1	deceased	1	1	4385	0	good	7. ohn TB	1. 1-3	1. Auditc 1-3	2. audc1-3 eltd fs	7. alm aud1 0 ard 0 acut 0 fs	2. former daily smoker	1561
35	5. Ja 5	female	12 or more	39: 17-39	1	alive	1	0	8035	0	excell very good		1. 1-3	1. Auditc 1-3	3. audc1-3 cs<20	13. alm aud1 1	3. cs daily -19	1562
30	5. Ja 5	female	12 or more	39: 17-39	1	alive	1	0	8035	0	good		1. 1-3	1. Auditc 1-3	2. audc1-3 eltd fs	5. alm aud1 0 ard 0 acut 0 eltd	1. ever ltd smoker	1563
40	5. Ja 5	male	10-11	40: 40-49	1	alive	1	0	8035	0	excell very good		2. 4	2. Auditc 4	8. audc 4-5 cs>19		4. cs daily 20-	1564
50	5. Ja 5	male	10-11	50: 50-64	1	alive	1	0	8035	0	good		3. 5	3. Auditc 5	6. audc4-5 eltd fs		1. ever ltd smoker	1565
37	5. Ja 5	male	9 or less	39: 17-39	1	alive	1	0	8035	0	fair poor		1. 1-3	1. Auditc 1-3	2. audc1-3 eltd fs	5. alm aud1 0 ard 0 acut 0 eltd	1. ever ltd smoker	1566
20	5. Ja 5	male	10-11	39: 17-39	1	alive	1	0	8035	0	excell very good		2. 4	2. Auditc 4	8. audc 4-5 cs>19		4. cs daily 20-	1567
58	5. Ja 5	male	9 or less	50: 50-64	1	alive	1	0	8035	0	fair poor		3. 5	3. Auditc 5	5. audc4-5 ns		0. never smoker	1568
59	5. Ja 5	male	9 or less	50: 50-64	1	alive	1	0	8035	0	fair poor		1. 1-3	1. Auditc 1-3	2. audc1-3 eltd fs	7. alm aud1 0 ard 0 acut 0 fs	2. former daily smoker	1569
45	5. Ja 5	female	10-11	40: 40-49	1	alive	1	0	8035	0	good		3. 5	3. Auditc 5	6. audc4-5 eltd fs		1. ever ltd smoker	1570
58	5. Ja 5	female	10-11	50: 50-64	1	alive	1	0	8035	0	excell very good		1. 1-3	1. Auditc 1-3	2. audc1-3 eltd fs	5. alm aud1 0 ard 0 acut 0 eltd	1. ever ltd smoker	1571
32	5. Ja 5	female	9 or less	39: 17-39	1	alive	1	0	8035	0	excell very good		1. 1-3	1. Auditc 1-3	2. audc1-3 eltd fs	5. alm aud1 0 ard 0 acut 0 eltd	1. ever ltd smoker	1572
38	5. Ja 5	male	9 or less	39: 17-39	1	alive	1	0	8035	0	good		1. 1-3	1. Auditc 1-3	2. audc1-3 eltd fs	5. alm aud1 0 ard 0 acut 0 eltd	1. ever ltd smoker	1573
59	5. Ja 5	male	9 or less	50: 50-64	1	alive	1	0	8035	0	good		1. 1-3	1. Auditc 1-3	2. audc1-3 eltd fs	5. alm aud1 0 ard 0 acut 0 eltd	1. ever ltd smoker	1574
29	5. Ja 5	male	10-11	39: 17-39	1	alive	1	0	8035	0	fair poor		1. 1-3	1. Auditc 1-3	2. audc1-3 eltd fs	5. alm aud1 0 ard 0 acut 0 eltd	1. ever ltd smoker	1575
58	5. Ja 5	male	10-11	50: 50-64	1	alive	1	0	8035	0	good		2. 4	2. Auditc 4	6. audc4-5 eltd fs		1. ever ltd smoker	1576
60	5. Ja 5	male	9 or less	50: 50-64	1	alive	1	0	8035	0	fair poor		3. 5	3. Auditc 5	6. audc4-5 eltd fs		2. former daily smoker	1577
41	5. Ja 5	female	10-11	40: 40-49	1	alive	1	0	8035	0	good		1. 1-3	1. Auditc 1-3	2. audc1-3 eltd fs	5. alm aud1 0 ard 0 acut 0 eltd	1. ever ltd smoker	1578
35	5. Ja 5	male	10-11	39: 17-39	1	alive	1	0	8035	0	excell very good		1. 1-3	1. Auditc 1-3	3. audc1-3 cs<20	9. alm aud1 0 ard 0 acut 0 cs<20	3. cs daily -19	1579
30	5. Ja 5	female	12 or more	39: 17-39	1	alive	1	0	8035	0	fair poor		1. 1-3	1. Auditc 1-3	2. audc1-3 eltd fs	13. alm aud1 1	1. ever ltd smoker	1580
49	5. Ja 5	female	9 or less	40: 40-49	1	alive	1	0	8035	0	excell very good		1. 1-3	1. Auditc 1-3	4. audc1-3 cs>19	11. alm aud1 0 ard 0 acut 0 cs>19	4. cs daily 20-	1581
30	5. Ja 5	male	10-11	39: 17-39	1	alive	1	0	8035	0	excell very good		5. abstinent	9. Abs Alkprobl	17. aab Alkprobl	18. aab aud1 0 ard 0 acut 1	2. former daily smoker	1582
48	5. Ja 5	male	9 or less	40: 40-49	1	alive	1	0	8035	0	fair poor		1. 1-3	1. Auditc 1-3	4. audc1-3 cs>19	11. alm aud1 0 ard 0 acut 0 cs>19	4. cs daily 20-	1583
38	5. Ja 5	female	10-11	39: 17-39	1	alive	1	0	8035	0	good		1. 1-3	1. Auditc 1-3	2. audc1-3 eltd fs	5. alm aud1 0 ard 0 acut 0 eltd	1. ever ltd smoker	1584
55	5. Ja 5	female	9 or less	50: 50-64	1	alive	1	0	8035	0	good		1. 1-3	1. Auditc 1-3	2. audc1-3 eltd fs	17. alm aud1 0 ard 0 acut 1	1. ever ltd smoker	1585
28	5. Ja 5	male	10-11	39: 17-39	1	alive	1	0	8035	0	excell very good		1. 1-3	1. Auditc 1-3	2. audc1-3 eltd fs	13. alm aud1 1	1. ever ltd smoker	1586
33	5. Ja 5	male	9 or less	39: 17-39	1	alive	1	0	8035	0	excell very good		3. 5	3. Auditc 5	8. audc 4-5 cs>19		4. cs daily 20-	1587
29	5. Ja 5	male	12 or more	39: 17-39	1	alive	1	0	8035	0	good		4. 6-7	4. Auditc 6-7	11. audc6-7 cs>19		4. cs daily 20-	1588
30	5. Ja 5	male	9 or less	39: 17-39	1	alive	1	0	8035	0	good		5. abstinent	7. Abs AUD Dr	15. aab AUD Dr	14. aab aud1 1	4. cs daily 20-	1589
42	5. Ja 5	female	12 or more	40: 40-49	1	alive	1	0	8035	0	good		2. 4	2. Auditc 4	6. audc4-5 eltd fs		2. former daily smoker	1590
46	5. Ja 5	male	9 or less	40: 40-49	1	alive	1	0	8035	0	fair poor		6. 8-12	5. Auditc 8-12	13. audc8-12 cs		4. cs daily 20-	1591
56	5. Ja 5	male	9 or less	50: 50-64	1	deceased	1	1	5500	0	excell very good	1. HK	4. 6-7	4. Auditc 6-7	11. audc6-7 cs>19		4. cs daily 20-	1592
60	5. Ja 5	female	10-11	50: 50-64	1	alive	1	0	8035	0	fair poor		1. 1-3	1. Auditc 1-3	2. audc1-3 eltd fs	7. alm aud1 0 ard 0 acut 0 fs	2. former daily smoker	1593
43	5. Ja 5	female	10-11	40: 40-49	1	alive	1	0	8035	0	good		1. 1-3	1. Auditc 1-3	2. audc1-3 eltd fs	5. alm aud1 0 ard 0 acut 0 eltd	1. ever ltd smoker	1594
36	5. Ja 5	female	12 or more	39: 17-39	1	alive	1	0	8035	0	good		1. 1-3	1. Auditc 1-3	3. audc1-3 cs<20	9. alm aud1 0 ard 0 acut 0 cs<20	3. cs daily -19	1595
40	5. Ja 5	female	9 or less	40: 40-49	1	alive	1	0	8035	0	fair poor		1. 1-3	1. Auditc 1-3	4. audc1-3 cs>19	11. alm aud1 0 ard 0 acut 0 cs>19	4. cs daily 20-	1596
56	5. Ja 5	female	9 or less	50: 50-64	1	alive	1	0	8035	0	good		1. 1-3	1. Auditc 1-3	2. audc1-3 eltd fs	5. alm aud1 0 ard 0 acut 0 eltd	1. ever ltd smoker	1597
47	5. Ja 5	female	10-11	40: 40-49	1	deceased	1	1	6841	0	excell very good	2. Krebs	1. 1-3	1. Auditc 1-3	1. audc1-3 ns	1. alm aud1 0 ard 0 acut 0 Ges gut ns	0. never smoker	1598
51	5. Ja 5	female	12 or more	50: 50-64	1	alive	1	0	8035	0	good		1. 1-3	1. Auditc 1-3	3. audc1-3 cs<20	9. alm aud1 0 ard 0 acut 0 cs<20	3. cs daily -19	1599
59	5. Ja 5	female	10-11	50: 50-64	1	alive	1	0	8035	0	excell very good		1. 1-3	1. Auditc 1-3	1. audc1-3 ns	1. alm aud1 0 ard 0 acut 0 Ges gut ns	0. never smoker	1600
26	5. Ja 5	male	10-11	39: 17-39	1	alive	1	0	8035	0	excell very good		1. 1-3	1. Auditc 1-3	1. audc1-3 ns	1. alm aud1 0 ard 0 acut 0 Ges gut ns	0. never smoker	1601
38	5. Ja 5	female	9 or less	39: 17-39	1	deceased	1	1	6251	0	good	2. Krebs	2. 4	2. Auditc 4	8. audc 4-5 cs>19		4. cs daily 20-	1602
55	5. Ja 5	female	10-11	50: 50-64	1	alive	1	0	8035	0	fair poor		1. 1-3	1. Auditc 1-3	2. audc1-3 eltd fs	5. alm aud1 0 ard 0 acut 0 eltd	1. ever ltd smoker	1603
21	5. Ja 5	female	12 or more	39: 17-39	1	alive	1	0	8035	0	good		1. 1-3	1. Auditc 1-3	1. audc1-3 ns	1. alm aud1 0 ard 0 acut 0 Ges gut ns	0. never smoker	1604
38	5. Ja 5	male	9 or less	39: 17-39	1	alive	1	0	8035	0	excell very good		3. 5	3. Auditc 5	8. audc 4-5 cs>19		4. cs daily 20-	1605
24	5. Ja 5	female	9 or less	39: 17-39	1	alive	1	0	8035	0	good		2. 4	2. Auditc 4	8. audc 4-5 cs>19		4. cs daily 20-	1606
45	5. Ja 5	male	9 or less	40: 40-49	1	alive	1	0	8035	0	excell very good		1. 1-3	1. Auditc 1-3	2. audc1-3 eltd fs	17. alm aud1 0 ard 0 acut 1	1. ever ltd smoker	1607
56	5. Ja 5	male	10-11	50: 50-64	1	alive	1	0	8035	0	excell very good		1. 1-3	1. Auditc 1-3	1. audc1-3 ns	13. alm aud1 1	0. never smoker	1608
58	5. Ja 5	male	9 or less	50: 50-64	1	alive	1	0	8035	0	good		1. 1-3	1. Auditc 1-3	4. audc1-3 cs>19	15. alm aud1 0 ard 1	4. cs daily 20-	1609
30	5. Ja 5	male	9 or less	39: 17-39	1	alive	1	0	8035	0	good		2. 4	2. Auditc 4	8. audc 4-5 cs>19		4. cs daily 20-	1610
52	5. Ja 5	female	10-11	50: 50-64	1	deceased	1	1	6748	0	good	1. HK	1. 1-3	1. Auditc 1-3	1. audc1-3 ns	1. alm aud1 0 ard 0 acut 0 Ges gut ns	0. never smoker	1611
24	5. Ja 5	male	12 or more	39: 17-39	1	alive	1	0	8035	0	good		1. 1-3	1. Auditc 1-3	1. audc1-3 ns	1. alm aud1 0 ard 0 acut 0 Ges gut ns	0. never smoker	1612
48	5. Ja 5	male	12 or more	40: 40-49	1	alive	1	0	8035	0	good		2. 4	2. Auditc 4	8. audc 4-5 cs>19		4. cs daily 20-	1613
29	5. Ja 5	female	10-11	39: 17-39	1	alive	1	0	8035	0	excell very good		2. 4	2. Auditc 4	5. audc4-5 ns		0. never smoker	1614
54	5. Ja 5	male	9 or less	50: 50-64	1	deceased	1	1	5013	0	fair poor	6. and od unbek	4. 6-7	4. Auditc 6-7	10. audc6-7 cs<20		3. cs daily -19	1615
19	5. Ja 5	male	9 or less	39: 17-39	1	alive	1	0	8035	0	excell very good		1. 1-3	1. Auditc 1-3	4. audc1-3 cs>19	11. alm aud1 0 ard 0 acut 0 cs>19	4. cs daily 20-	1616
33	5. Ja 5	female	9 or less	39: 17-39	1	alive	1	0	8035	0	good		1. 1-3	1. Auditc 1-3	2. audc1-3 eltd fs	5. alm aud1 0 ard 0 acut 0 eltd	1. ever ltd smoker	1617
34	5. Ja 5	male	10-11	39: 17-39	1	alive	1	0	8035	0	good		2. 4	2. Auditc 4	6. audc4-5 eltd fs		1. ever ltd smoker	1618
56	5. Ja 5	female	9 or less	50: 50-64	1	alive	1	0	8035	0	excell very good		5. abstinent	6. Abs Gesh gut	14. aab Ges gut	6. aab aud1 0 ard 0 acut 0 eltd	1. ever ltd smoker	1619
54	5. Ja 5	male	10-11	50: 50-64	1	alive	1	0	8035	0	good		3. 5	3. Auditc 5	6. audc4-5 eltd fs		2. former daily smoker	1620
33	5. Ja 5	male	9 or less	39: 17-39	1	alive	1	0	8035	0	excell very good		6. 8-12	5. Auditc 8-12	12. audc8-12 ns eltd fs		1. ever ltd smoker	1621
63	5. Ja 5	female	9 or less	50: 50-64	1	alive	1	0	8035	0	good		1. 1-3	1. Auditc 1-3	1. audc1-3 ns	1. alm aud1 0 ard 0 acut 0 Ges gut ns	0. never smoker	1622
30	5. Ja 5	male	10-11	39: 17-39	1	alive	1	0	8035	0	good		3. 5	3. Auditc 5	5. audc4-5 ns		0. never smoker	1623
46	5. Ja 5	male	10-11	40: 40-49	1	alive	1	0	8035	0	good		1. 1-3	1. Auditc 1-3	2. audc1-3 eltd fs	5. alm aud1 0 ard 0 acut 0 eltd	1. ever ltd smoker	1624
30	5. Ja 5	female	10-11	39: 17-39	1	alive	1	0	8035	0	excell very good		2. 4	2. Auditc 4	6. audc4-5 eltd fs		2. former daily smoker	1625
49	5. Ja 5	male	10-11	40: 40-49	1	alive	1	0	8035	0	excell very good		4. 6-7	4. Auditc 6-7	9. audc6-7 ns eltd fs		2. former daily smoker	1626
61	5. Ja 5	male	9 or less	50: 50-64	1	deceased	1	1	3645	0	good	1. HK	3. 5	3. Auditc 5	6. audc4-5 eltd fs		2. former daily smoker	1627
57	5. Ja 5	female	12 or more	50: 50-64	1	alive	1	0	8035	0	good		1. 1-3	1. Auditc 1-3	1. audc1-3 ns	1. alm aud1 0 ard 0 acut 0 Ges gut ns	0. never smoker	1628
47	5. Ja 5	male	10-11	40: 40-49	1	alive	1	0	8035	0	excell very good		1. 1-3	1. Auditc 1-3	4. audc1-3 cs>19	11. alm aud1 0 ard 0 acut 0 cs>19	4. cs daily 20-	1629
32	5. Ja 5	male	10-11	39: 17-39	1	alive	1	0	8035	0	good		5. abstinent	11. Abs cs<20	19. aab cs<20	10. aab aud1 0 ard 0 acut 0 cs<20	3. cs daily -19	1630
20	5. Ja 5	female	12 or more	39: 17-39	1	alive	1	0	8035	0	excell very good		1. 1-3	1. Auditc 1-3	2. audc1-3 eltd fs	7. alm aud1 0 ard 0 acut 0 fs	2. former daily smoker	1631
58	1. Nein 1	female	9 or less	50: 50-64	1	alive	1	0	8035	0	excell very good		5. abstinent	6. Abs Gesh gut	14. aab Ges gut	2. aab aud1 0 ard 0 acut 0 Ges gut ns	0. never smoker	1632
27	5. Ja 5	male	10-11	39: 17-39	1	alive	1	0	8035	0	fair poor		1. 1-3	1. Auditc 1-3	2. audc1-3 eltd fs	5. alm aud1 0 ard 0 acut 0 eltd	1. ever ltd smoker	1633
37	5. Ja 5	female	10-11	39: 17-39	1	alive	1	0	8035	0	good		1. 1-3	1. Auditc 1-3	2. audc1-3 eltd fs	5. alm aud1 0 ard 0 acut 0 eltd	1. ever ltd smoker	1634
30	5. Ja 5	male	12 or more	39: 17-39	1	alive	1	0	8035	0	excell very good		1. 1-3	1. Auditc 1-3	2. audc1-3 eltd fs	13. alm aud1 1	2. former daily smoker	1635
61	5. Ja 5	male	10-11	50: 50-64	1	alive	1	0	8035	0	fair poor		4. 6-7	4. Auditc 6-7	10. audc6-7 cs<20		3. cs daily -19	1636
27	5. Ja 5	female	9 or less	39: 17-39	1	alive	1	0	8035	0	good		1. 1-3	1. Auditc 1-3	2. audc1-3 eltd fs	5. alm aud1 0 ard 0 acut 0 eltd	1. ever ltd smoker	1637
35	5. Ja 5	female	10-11	39: 17-39	1	alive	1	0	8035	0	good		1. 1-3	1. Auditc 1-3	2. audc1-3 eltd fs	5. alm aud1 0 ard 0 acut 0 eltd	1. ever ltd smoker	1638
57	5. Ja 5	male	9 or less	50: 50-64	1	alive	1	0	8035	0	fair poor		3. 5	3. Auditc 5	6. audc4-5 eltd fs		1. ever ltd smoker	1639
57	5. Ja 5	male	9 or less	50: 50-64	1	alive	1	0	8035	0	good		1. 1-3	1. Auditc 1-3	2. audc1-3 eltd fs	5. alm aud1 0 ard 0 acut 0 eltd	1. ever ltd smoker	1640
49	5. Ja 5	male	10-11	40: 40-49	1	alive	1	0	8035	0	excell very good		1. 1-3	1. Auditc 1-3	2. audc1-3 eltd fs	7. alm aud1 0 ard 0 acut 0 fs	2. former daily smoker	1641
31	5. Ja 5	female	9 or less	39: 17-39	1	alive	1	0	8035	0	excell very good		1. 1-3	1. Auditc 1-3	2. audc1-3 eltd fs	7. alm aud1 0 ard 0 acut 0 fs	2. former daily smoker	1642
25	5. Ja 5	female	9 or less	39: 17-39	1	alive	1	0	8035	0	excell very good		1. 1-3	1. Auditc 1-3	2. audc1-3 eltd fs	5. alm aud1 0 ard 0 acut 0 eltd	1. ever ltd smoker	1643
25	5. Ja 5	female	12 or more	39: 17-39	1	alive	1	0	8035	0	excell very good		1. 1-3	1. Auditc 1-3	2. audc1-3 eltd fs	5. alm aud1 0 ard 0 acut 0 eltd	1. ever ltd smoker	1644
32	5. Ja 5	female	10-11	39: 17-39	1	alive	1	0	8035	0	fair poor		1. 1-3	1. Auditc 1-3	2. audc1-3 eltd fs	5. alm aud1 0 ard 0 acut 0 eltd	1. ever ltd smoker	1645
30	5. Ja 5	male	10-11	39: 17-39	1	alive	1	0	8035	0	excell very good		1. 1-3	1. Auditc 1-3	2. audc1-3 eltd fs	5. alm aud1 0 ard 0 acut 0 eltd	1. ever ltd smoker	1646
23	5. Ja 5	female	10-11	39: 17-39	1	alive	1	0	8035	0	excell very good		2. 4	2. Auditc 4	8. audc 4-5 cs>19		4. cs daily 20-	1647
29	5. Ja 5	male	9 or less	39: 17-39	1	alive	1	0	8035	0	good		2. 4	2. Auditc 4	8. audc 4-5 cs>19		4. cs daily 20-	1648
26	5. Ja 5	female	12 or more	39: 17-39	1	alive	1	0	8035	0	excell very good		2. 4	2. Auditc 4	8. audc 4-5 cs>19		4. cs daily 20-	1649
44	5. Ja 5	male	12 or more	40: 40-49	1	alive	1	0	8035	0	good		4. 6-7	4. Auditc 6-7	9. audc6-7 ns eltd fs		2. former daily smoker	1650
46	5. Ja 5	male	9 or less	40: 40-49	1	alive	1	0	8035	0	excell very good		1. 1-3	1. Auditc 1-3	2. audc1-3 eltd fs	7. alm aud1 0 ard 0 acut 0 fs	2. former daily smoker	1651
19	1. Nein 1	female	9 or less	39: 17-39	1	alive	1	0	8035	0	excell very good		5. abstinent	6. Abs Gesh gut	14. aab Ges gut	2. aab aud1 0 ard 0 acut 0 Ges gut ns	0. never smoker	1652
40	5. Ja 5	male	9 or less	40: 40-49	1	alive	1	0	8035	0	excell very good		1. 1-3	1. Auditc 1-3	2. audc1-3 eltd fs	5. alm aud1 0 ard 0 acut 0 eltd	1. ever ltd smoker	1653
54	5. Ja 5	female	9 or less	50: 50-64	1	alive	1	0	8035	0	fair poor		5. abstinent	13. Abs Ges weniger	21. aab Ges weniger	6. aab aud1 0 ard 0 acut 0 eltd	1. ever ltd smoker	1654
42	5. Ja 5	female	10-11	40: 40-49	1	alive	1	0	8035	0	good		1. 1-3	1. Auditc 1-3	3. audc1-3 cs<20	9. alm aud1 0 ard 0 acut 0 cs<20	3. cs daily -19	1655
19	5. Ja 5	male	9 or less	39: 17-39	1	alive	1	0	8035	0	good		2. 4	2. Auditc 4	8. audc 4-5 cs>19		4. cs daily 20-	1656
42	5. Ja 5	male	9 or less	40: 40-49	1	alive	1	0	8035	0	good		1. 1-3	1. Auditc 1-3	2. audc1-3 eltd fs	7. alm aud1 0 ard 0 acut 0 fs	2. former daily smoker	1657
25	5. Ja 5	male	10-11	39: 17-39	1	alive	1	0	8035	0	excell very good		2. 4	2. Auditc 4	6. audc4-5 eltd fs		1. ever ltd smoker	1658
50	5. Ja 5	male	9 or less	50: 50-64	1	deceased	1	1	2654	0	fair poor	1. HK	1. 1-3	1. Auditc 1-3	4. audc1-3 cs>19	11. alm aud1 0 ard 0 acut 0 cs>19	4. cs daily 20-	1659
30	5. Ja 5	male	10-11	39: 17-39	1	alive	1	0	8035	0	good		1. 1-3	1. Auditc 1-3	1. audc1-3 ns	13. alm aud1 1	0. never smoker	1660
43	5. Ja 5	female	10-11	40: 40-49	1	alive	1	0	8035	0	excell very good		2. 4	2. Auditc 4	8. audc 4-5 cs>19		4. cs daily 20-	1661
45	5. Ja 5	female	9 or less	40: 40-49	1	alive	1	0	8035	0	good		1. 1-3	1. Auditc 1-3	1. audc1-3 ns	1. alm aud1 0 ard 0 acut 0 Ges gut ns	0. never smoker	1662
56	5. Ja 5	male	12 or more	50: 50-64	1	alive	1	0	8035	0	good		1. 1-3	1. Auditc 1-3	2. audc1-3 eltd fs	19. alm auditc600>18	1. ever ltd smoker	1663
38	5. Ja 5	male	10-11	39: 17-39	1	alive	1	0	8035	0	good		2. 4	2. Auditc 4	6. audc4-5 eltd fs		1. ever ltd smoker	1664
21	5. Ja 5	male	10-11	39: 17-39	1	alive	1	0	8035	0	excell very good		2. 4	2. Auditc 4	6. audc4-5 eltd fs		1. ever ltd smoker	1665
55	5. Ja 5	male	9 or less	50: 50-64	1	alive	1	0	8035	0	fair poor		4. 6-7	4. Auditc 6-7	9. audc6-7 ns eltd fs		2. former daily smoker	1666
51	5. Ja 5	male	9 or less	50: 50-64	1	alive	1	0	8035	0	good		1. 1-3	1. Auditc 1-3	2. audc1-3 eltd fs	7. alm aud1 0 ard 0 acut 0 fs	2. former daily smoker	1667
47	5. Ja 5	male	10-11	40: 40-49	1	alive	1	0	8035	0	excell very good		2. 4	2. Auditc 4	5. audc4-5 ns		0. never smoker	1668
27	5. Ja 5	female	12 or more	39: 17-39	1	alive	1	0	8035	0	fair poor		2. 4	2. Auditc 4	8. audc 4-5 cs>19		4. cs daily 20-	1669
29	5. Ja 5	female	12 or more	39: 17-39	1	alive	1	0	8035	0	good		1. 1-3	1. Auditc 1-3	2. audc1-3 eltd fs	5. alm aud1 0 ard 0 acut 0 eltd	1. ever ltd smoker	1670
45	5. Ja 5	female	10-11	40: 40-49	1	alive	1	0	8035	0	excell very good		1. 1-3	1. Auditc 1-3	3. audc1-3 cs<20	9. alm aud1 0 ard 0 acut 0 cs<20	3. cs daily -19	1671
49	5. Ja 5	male	9 or less	40: 40-49	1	alive	1	0	8035	0	good		1. 1-3	1. Auditc 1-3	2. audc1-3 eltd fs	13. alm aud1 1	2. former daily smoker	1672
39	5. Ja 5	female	9 or less	39: 17-39	1	alive	1	0	8035	0	good		1. 1-3	1. Auditc 1-3	4. audc1-3 cs>19	11. alm aud1 0 ard 0 acut 0 cs>19	4. cs daily 20-	1673
57	5. Ja 5	female	10-11	50: 50-64	1	alive	1	0	8035	0	excell very good		1. 1-3	1. Auditc 1-3	2. audc1-3 eltd fs	15. alm aud1 0 ard 1	2. former daily smoker	1674
46	5. Ja 5	female	10-11	40: 40-49	1	alive	1	0	8035	0	good		4. 6-7	4. Auditc 6-7	11. audc6-7 cs>19		4. cs daily 20-	1675
33	5. Ja 5	male	10-11	39: 17-39	1	alive	1	0	8035	0	good		1. 1-3	1. Auditc 1-3	2. audc1-3 eltd fs	7. alm aud1 0 ard 0 acut 0 fs	2. former daily smoker	1676
56	5. Ja 5	female	9 or less	50: 50-64	1	alive	1	0	8035	0	fair poor		1. 1-3	1. Auditc 1-3	1. audc1-3 ns	3. alm aud1 0 ard 0 acut 0 Ges wenig ns	0. never smoker	1677
25	5. Ja 5	male	9 or less	39: 17-39	1	alive	1	0	8035	0	good		4. 6-7	4. Auditc 6-7	11. audc6-7 cs>19		4. cs daily 20-	1678
31	5. Ja 5	female	9 or less	39: 17-39	1	alive	1	0	8035	0	good		5. abstinent	6. Abs Gesh gut	14. aab Ges gut	6. aab aud1 0 ard 0 acut 0 eltd	1. ever ltd smoker	1679
63	5. Ja 5	female	9 or less	50: 50-64	1	alive	1	0	8035	0	good		1. 1-3	1. Auditc 1-3	1. audc1-3 ns	1. alm aud1 0 ard 0 acut 0 Ges gut ns	0. never smoker	1680
37	5. Ja 5	female	9 or less	39: 17-39	1	alive	1	0	8035	0	good		1. 1-3	1. Auditc 1-3	4. audc1-3 cs>19	13. alm aud1 1	4. cs daily 20-	1681
55	5. Ja 5	female	12 or more	50: 50-64	1	alive	1	0	8035	0	excell very good		1. 1-3	1. Auditc 1-3	2. audc1-3 eltd fs	5. alm aud1 0 ard 0 acut 0 eltd	1. ever ltd smoker	1682
55	5. Ja 5	female	9 or less	50: 50-64	1	alive	1	0	8035	0	fair poor		1. 1-3	1. Auditc 1-3	2. audc1-3 eltd fs	5. alm aud1 0 ard 0 acut 0 eltd	1. ever ltd smoker	1683
28	5. Ja 5	male	10-11	39: 17-39	1	alive	1	0	8035	0	good		2. 4	2. Auditc 4	6. audc4-5 eltd fs		1. ever ltd smoker	1684
48	5. Ja 5	female	9 or less	40: 40-49	1	alive	1	0	8035	0	excell very good		2. 4	2. Auditc 4	8. audc 4-5 cs>19		4. cs daily 20-	1685
28	5. Ja 5	female	10-11	39: 17-39	1	alive	1	0	8035	0	good		1. 1-3	1. Auditc 1-3	2. audc1-3 eltd fs	17. alm aud1 0 ard 0 acut 1	2. former daily smoker	1686
32	5. Ja 5	female	10-11	39: 17-39	1	alive	1	0	8035	0	excell very good		1. 1-3	1. Auditc 1-3	2. audc1-3 eltd fs	5. alm aud1 0 ard 0 acut 0 eltd	1. ever ltd smoker	1687
42	5. Ja 5	female	9 or less	40: 40-49	1	alive	1	0	8035	0	good		1. 1-3	1. Auditc 1-3	4. audc1-3 cs>19	11. alm aud1 0 ard 0 acut 0 cs>19	4. cs daily 20-	1688
64	5. Ja 5	male	9 or less	50: 50-64	1	alive	1	0	8035	0	good		5. abstinent	7. Abs AUD Dr	15. aab AUD Dr	14. aab aud1 1	2. former daily smoker	1689
36	5. Ja 5	female	9 or less	39: 17-39	1	alive	1	0	8035	0	excell very good		5. abstinent	10. Abs cs>19	18. aab cs>19	12. aab aud1 0 ard 0 acut 0 cs>19	4. cs daily 20-	1690
34	5. Ja 5	female	9 or less	39: 17-39	1	alive	1	0	8035	0	good		1. 1-3	1. Auditc 1-3	4. audc1-3 cs>19	11. alm aud1 0 ard 0 acut 0 cs>19	4. cs daily 20-	1691
60	5. Ja 5	female	9 or less	50: 50-64	1	alive	1	0	8035	0	fair poor		1. 1-3	1. Auditc 1-3	2. audc1-3 eltd fs	5. alm aud1 0 ard 0 acut 0 eltd	1. ever ltd smoker	1692
41	5. Ja 5	male	10-11	40: 40-49	1	alive	1	0	8035	0	excell very good		1. 1-3	1. Auditc 1-3	3. audc1-3 cs<20	9. alm aud1 0 ard 0 acut 0 cs<20	3. cs daily -19	1693
30	5. Ja 5	female	10-11	39: 17-39	1	alive	1	0	8035	0	excell very good		2. 4	2. Auditc 4	6. audc4-5 eltd fs		1. ever ltd smoker	1694
35	5. Ja 5	female	10-11	39: 17-39	1	alive	1	0	8035	0	excell very good		1. 1-3	1. Auditc 1-3	1. audc1-3 ns	1. alm aud1 0 ard 0 acut 0 Ges gut ns	0. never smoker	1695
56	5. Ja 5	female	9 or less	50: 50-64	1	alive	1	0	8035	0	good		1. 1-3	1. Auditc 1-3	2. audc1-3 eltd fs	5. alm aud1 0 ard 0 acut 0 eltd	1. ever ltd smoker	1696
56	5. Ja 5	male	12 or more	50: 50-64	1	alive	1	0	8035	0	excell very good		2. 4	2. Auditc 4	6. audc4-5 eltd fs		2. former daily smoker	1697
33	5. Ja 5	female	10-11	39: 17-39	1	alive	1	0	8035	0	excell very good		2. 4	2. Auditc 4	7. audc4-5 cs<20		3. cs daily -19	1698
33	5. Ja 5	male	9 or less	39: 17-39	1	alive	1	0	8035	0	good		2. 4	2. Auditc 4	8. audc 4-5 cs>19		4. cs daily 20-	1699
43	5. Ja 5	female	9 or less	40: 40-49	1	alive	1	0	8035	0	good		1. 1-3	1. Auditc 1-3	2. audc1-3 eltd fs	17. alm aud1 0 ard 0 acut 1	2. former daily smoker	1700
18	5. Ja 5	male	9 or less	39: 17-39	1	alive	1	0	8035	0	fair poor		1. 1-3	1. Auditc 1-3	3. audc1-3 cs<20	9. alm aud1 0 ard 0 acut 0 cs<20	3. cs daily -19	1701
37	5. Ja 5	female	9 or less	39: 17-39	1	alive	1	0	8035	0	fair poor		1. 1-3	1. Auditc 1-3	4. audc1-3 cs>19	11. alm aud1 0 ard 0 acut 0 cs>19	4. cs daily 20-	1702
57	5. Ja 5	male	10-11	50: 50-64	1	alive	1	0	8035	0	excell very good		3. 5	3. Auditc 5	8. audc 4-5 cs>19		4. cs daily 20-	1703
58	5. Ja 5	male	12 or more	50: 50-64	1	alive	1	0	8035	0	good		4. 6-7	4. Auditc 6-7	9. audc6-7 ns eltd fs		1. ever ltd smoker	1704
28	5. Ja 5	male	9 or less	39: 17-39	1	alive	1	0	8035	0	good		4. 6-7	4. Auditc 6-7	11. audc6-7 cs>19		4. cs daily 20-	1705
46	5. Ja 5	female	9 or less	40: 40-49	1	alive	1	0	8035	0	good		2. 4	2. Auditc 4	5. audc4-5 ns		0. never smoker	1706
48	5. Ja 5	male	10-11	40: 40-49	1	deceased	1	1	7389	0	good	7. ohn TB	4. 6-7	4. Auditc 6-7	11. audc6-7 cs>19		4. cs daily 20-	1707
33	5. Ja 5	male	12 or more	39: 17-39	1	alive	1	0	8035	0	excell very good		3. 5	3. Auditc 5	6. audc4-5 eltd fs		2. former daily smoker	1708
53	5. Ja 5	male	9 or less	50: 50-64	1	alive	1	0	8035	0	excell very good		3. 5	3. Auditc 5	6. audc4-5 eltd fs		2. former daily smoker	1709
34	5. Ja 5	female	10-11	39: 17-39	1	alive	1	0	8035	0	excell very good		1. 1-3	1. Auditc 1-3	4. audc1-3 cs>19	11. alm aud1 0 ard 0 acut 0 cs>19	4. cs daily 20-	1710
52	5. Ja 5	female	9 or less	50: 50-64	1	alive	1	0	8035	0	excell very good		5. abstinent	7. Abs AUD Dr	15. aab AUD Dr	14. aab aud1 1	3. cs daily -19	1711
43	5. Ja 5	male	9 or less	40: 40-49	1	alive	1	0	8035	0	excell very good		4. 6-7	4. Auditc 6-7	9. audc6-7 ns eltd fs		2. former daily smoker	1712
36	5. Ja 5	female	10-11	39: 17-39	1	alive	1	0	8035	0	good		2. 4	2. Auditc 4	6. audc4-5 eltd fs		2. former daily smoker	1713
25	5. Ja 5	male	12 or more	39: 17-39	1	alive	1	0	8035	0	excell very good		1. 1-3	1. Auditc 1-3	4. audc1-3 cs>19	11. alm aud1 0 ard 0 acut 0 cs>19	4. cs daily 20-	1714
34	5. Ja 5	male	9 or less	39: 17-39	1	deceased	1	1	806	0	good	4. akut	3. 5	3. Auditc 5	6. audc4-5 eltd fs		2. former daily smoker	1715
24	5. Ja 5	female	12 or more	39: 17-39	1	alive	1	0	8035	0	fair poor		1. 1-3	1. Auditc 1-3	2. audc1-3 eltd fs	7. alm aud1 0 ard 0 acut 0 fs	2. former daily smoker	1716
20	5. Ja 5	female	9 or less	39: 17-39	1	alive	1	0	8035	0	excell very good		1. 1-3	1. Auditc 1-3	4. audc1-3 cs>19	11. alm aud1 0 ard 0 acut 0 cs>19	4. cs daily 20-	1717
58	5. Ja 5	female	9 or less	50: 50-64	1	deceased	1	1	5831	0	good	2. Krebs	1. 1-3	1. Auditc 1-3	3. audc1-3 cs<20	9. alm aud1 0 ard 0 acut 0 cs<20	3. cs daily -19	1718
44	5. Ja 5	male	9 or less	40: 40-49	1	alive	1	0	8035	0	fair poor		1. 1-3	1. Auditc 1-3	2. audc1-3 eltd fs	7. alm aud1 0 ard 0 acut 0 fs	2. former daily smoker	1719
62	5. Ja 5	female	9 or less	50: 50-64	1	alive	1	0	8035	0	good		1. 1-3	1. Auditc 1-3	2. audc1-3 eltd fs	5. alm aud1 0 ard 0 acut 0 eltd	1. ever ltd smoker	1720
47	5. Ja 5	female	9 or less	40: 40-49	1	alive	1	0	8035	0	excell very good		1. 1-3	1. Auditc 1-3	3. audc1-3 cs<20	9. alm aud1 0 ard 0 acut 0 cs<20	3. cs daily -19	1721
54	5. Ja 5	male	9 or less	50: 50-64	1	alive	1	0	8035	0	fair poor		1. 1-3	1. Auditc 1-3	2. audc1-3 eltd fs	7. alm aud1 0 ard 0 acut 0 fs	2. former daily smoker	1722
63	5. Ja 5	female	9 or less	50: 50-64	1	deceased	1	1	6737	0	good	1. HK	1. 1-3	1. Auditc 1-3	3. audc1-3 cs<20	9. alm aud1 0 ard 0 acut 0 cs<20	3. cs daily -19	1723
56	5. Ja 5	male	12 or more	50: 50-64	1	alive	1	0	8035	0	good		3. 5	3. Auditc 5	6. audc4-5 eltd fs		1. ever ltd smoker	1724
45	5. Ja 5	male	9 or less	40: 40-49	1	alive	1	0	8035	0	good		2. 4	2. Auditc 4	6. audc4-5 eltd fs		2. former daily smoker	1725
19	5. Ja 5	male	10-11	39: 17-39	1	alive	1	0	8035	0	good		1. 1-3	1. Auditc 1-3	3. audc1-3 cs<20	9. alm aud1 0 ard 0 acut 0 cs<20	3. cs daily -19	1726
59	5. Ja 5	female	9 or less	50: 50-64	1	alive	1	0	8035	0	excell very good		5. abstinent	10. Abs cs>19	18. aab cs>19	12. aab aud1 0 ard 0 acut 0 cs>19	4. cs daily 20-	1727
24	5. Ja 5	female	10-11	39: 17-39	1	alive	1	0	8035	0	excell very good		1. 1-3	1. Auditc 1-3	1. audc1-3 ns	1. alm aud1 0 ard 0 acut 0 Ges gut ns	0. never smoker	1728
33	5. Ja 5	male	12 or more	39: 17-39	1	alive	1	0	8035	0	excell very good		3. 5	3. Auditc 5	7. audc4-5 cs<20		3. cs daily -19	1729
47	5. Ja 5	male	9 or less	40: 40-49	1	alive	1	0	8035	0	good		1. 1-3	1. Auditc 1-3	2. audc1-3 eltd fs	7. alm aud1 0 ard 0 acut 0 fs	2. former daily smoker	1730
53	5. Ja 5	female	9 or less	50: 50-64	1	alive	1	0	8035	0	good		5. abstinent	11. Abs cs<20	19. aab cs<20	10. aab aud1 0 ard 0 acut 0 cs<20	3. cs daily -19	1731
22	5. Ja 5	female	10-11	39: 17-39	1	alive	1	0	8035	0	excell very good		2. 4	2. Auditc 4	6. audc4-5 eltd fs		1. ever ltd smoker	1732
36	5. Ja 5	female	9 or less	39: 17-39	1	alive	1	0	8035	0	excell very good		2. 4	2. Auditc 4	5. audc4-5 ns		0. never smoker	1733
55	5. Ja 5	male	12 or more	50: 50-64	1	alive	1	0	8035	0	good		1. 1-3	1. Auditc 1-3	4. audc1-3 cs>19	11. alm aud1 0 ard 0 acut 0 cs>19	4. cs daily 20-	1734
21	5. Ja 5	male	10-11	39: 17-39	1	alive	1	0	8035	0	fair poor		1. 1-3	1. Auditc 1-3	4. audc1-3 cs>19	11. alm aud1 0 ard 0 acut 0 cs>19	4. cs daily 20-	1735
58	5. Ja 5	male	10-11	50: 50-64	1	alive	1	0	8035	0	excell very good		1. 1-3	1. Auditc 1-3	2. audc1-3 eltd fs	7. alm aud1 0 ard 0 acut 0 fs	2. former daily smoker	1736
63	1. Nein 1	female	9 or less	50: 50-64	1	alive	1	0	8035	0	good		5. abstinent	6. Abs Gesh gut	14. aab Ges gut	2. aab aud1 0 ard 0 acut 0 Ges gut ns	0. never smoker	1737
23	5. Ja 5	male	9 or less	39: 17-39	1	alive	1	0	8035	0	good		1. 1-3	1. Auditc 1-3	2. audc1-3 eltd fs	5. alm aud1 0 ard 0 acut 0 eltd	1. ever ltd smoker	1738
50	1. Nein 1	female	9 or less	50: 50-64	1	alive	1	0	8035	0	good		5. abstinent	6. Abs Gesh gut	14. aab Ges gut	6. aab aud1 0 ard 0 acut 0 eltd	1. ever ltd smoker	1739
52	5. Ja 5	female	10-11	50: 50-64	1	alive	1	0	8035	0	good		2. 4	2. Auditc 4	7. audc4-5 cs<20		3. cs daily -19	1740
40	5. Ja 5	female	10-11	40: 40-49	1	alive	1	0	8035	0	good		2. 4	2. Auditc 4	7. audc4-5 cs<20		3. cs daily -19	1741
26	5. Ja 5	female	9 or less	39: 17-39	1	alive	1	0	8035	0	excell very good		4. 6-7	4. Auditc 6-7	10. audc6-7 cs<20		3. cs daily -19	1742
39	5. Ja 5	male	9 or less	39: 17-39	1	alive	1	0	8035	0	good		4. 6-7	4. Auditc 6-7	11. audc6-7 cs>19		4. cs daily 20-	1743
47	5. Ja 5	male	9 or less	40: 40-49	1	alive	1	0	8035	0	good		5. abstinent	7. Abs AUD Dr	15. aab AUD Dr	14. aab aud1 1	2. former daily smoker	1744
52	5. Ja 5	female	10-11	50: 50-64	1	alive	1	0	8035	0	excell very good		1. 1-3	1. Auditc 1-3	1. audc1-3 ns	1. alm aud1 0 ard 0 acut 0 Ges gut ns	0. never smoker	1745
18	5. Ja 5	male	9 or less	39: 17-39	1	alive	1	0	8035	0	good		1. 1-3	1. Auditc 1-3	1. audc1-3 ns	1. alm aud1 0 ard 0 acut 0 Ges gut ns	0. never smoker	1746
23	5. Ja 5	female	9 or less	39: 17-39	1	deceased	1	1	6040	0	excell very good	2. Krebs	1. 1-3	1. Auditc 1-3	3. audc1-3 cs<20	17. alm aud1 0 ard 0 acut 1	3. cs daily -19	1747
43	5. Ja 5	female	10-11	40: 40-49	1	alive	1	0	8035	0	excell very good		1. 1-3	1. Auditc 1-3	3. audc1-3 cs<20	9. alm aud1 0 ard 0 acut 0 cs<20	3. cs daily -19	1748
36	5. Ja 5	male	10-11	39: 17-39	1	alive	1	0	8035	0	excell very good		1. 1-3	1. Auditc 1-3	2. audc1-3 eltd fs	5. alm aud1 0 ard 0 acut 0 eltd	1. ever ltd smoker	1749
26	5. Ja 5	male	10-11	39: 17-39	1	alive	1	0	8035	0	excell very good		4. 6-7	4. Auditc 6-7	9. audc6-7 ns eltd fs		0. never smoker	1750
33	5. Ja 5	male	9 or less	39: 17-39	1	alive	1	0	8035	0	good		4. 6-7	4. Auditc 6-7	11. audc6-7 cs>19		4. cs daily 20-	1751
36	5. Ja 5	male	9 or less	39: 17-39	1	alive	1	0	8035	0	fair poor		4. 6-7	4. Auditc 6-7	11. audc6-7 cs>19		4. cs daily 20-	1752
26	5. Ja 5	male	9 or less	39: 17-39	1	alive	1	0	8035	0	excell very good		2. 4	2. Auditc 4	6. audc4-5 eltd fs		1. ever ltd smoker	1753
30	5. Ja 5	female	9 or less	39: 17-39	1	alive	1	0	8035	0	good		2. 4	2. Auditc 4	8. audc 4-5 cs>19		4. cs daily 20-	1754
52	5. Ja 5	female	9 or less	50: 50-64	1	alive	1	0	8035	0	good		1. 1-3	1. Auditc 1-3	1. audc1-3 ns	1. alm aud1 0 ard 0 acut 0 Ges gut ns	0. never smoker	1755
20	5. Ja 5	male	9 or less	39: 17-39	1	alive	1	0	8035	0	good		5. abstinent	11. Abs cs<20	19. aab cs<20	10. aab aud1 0 ard 0 acut 0 cs<20	3. cs daily -19	1756
54	5. Ja 5	male	12 or more	50: 50-64	1	alive	1	0	8035	0	good		1. 1-3	1. Auditc 1-3	3. audc1-3 cs<20	13. alm aud1 1	3. cs daily -19	1757
33	5. Ja 5	male	12 or more	39: 17-39	1	alive	1	0	8035	0	excell very good		6. 8-12	5. Auditc 8-12	12. audc8-12 ns eltd fs		1. ever ltd smoker	1758
38	5. Ja 5	male	9 or less	39: 17-39	1	alive	1	0	8035	0	good		1. 1-3	1. Auditc 1-3	2. audc1-3 eltd fs	5. alm aud1 0 ard 0 acut 0 eltd	1. ever ltd smoker	1759
18	5. Ja 5	male	9 or less	39: 17-39	1	alive	1	0	8035	0	excell very good		3. 5	3. Auditc 5	8. audc 4-5 cs>19		4. cs daily 20-	1760
63	5. Ja 5	male	9 or less	50: 50-64	1	deceased	1	1	5541	0	good	1. HK	5. abstinent	7. Abs AUD Dr	15. aab AUD Dr	14. aab aud1 1	4. cs daily 20-	1761
45	5. Ja 5	male	9 or less	40: 40-49	1	alive	1	0	8035	0	fair poor		1. 1-3	1. Auditc 1-3	2. audc1-3 eltd fs	5. alm aud1 0 ard 0 acut 0 eltd	1. ever ltd smoker	1762
36	5. Ja 5	female	10-11	39: 17-39	1	alive	1	0	8035	0	fair poor		1. 1-3	1. Auditc 1-3	2. audc1-3 eltd fs	7. alm aud1 0 ard 0 acut 0 fs	2. former daily smoker	1763
51	5. Ja 5	male	9 or less	50: 50-64	1	deceased	1	1	733	0	fair poor	3. Aerodigest	1. 1-3	1. Auditc 1-3	4. audc1-3 cs>19	11. alm aud1 0 ard 0 acut 0 cs>19	4. cs daily 20-	1764
59	5. Ja 5	female	10-11	50: 50-64	1	alive	1	0	8035	0	good		1. 1-3	1. Auditc 1-3	1. audc1-3 ns	1. alm aud1 0 ard 0 acut 0 Ges gut ns	0. never smoker	1765
57	5. Ja 5	male	9 or less	50: 50-64	1	deceased	1	1	3950	0	fair poor	1. HK	3. 5	3. Auditc 5	5. audc4-5 ns		0. never smoker	1766
52	5. Ja 5	female	9 or less	50: 50-64	1	alive	1	0	8035	0	excell very good		4. 6-7	4. Auditc 6-7	10. audc6-7 cs<20		3. cs daily -19	1767
32	5. Ja 5	male	9 or less	39: 17-39	1	alive	1	0	8035	0	excell very good		1. 1-3	1. Auditc 1-3	2. audc1-3 eltd fs	7. alm aud1 0 ard 0 acut 0 fs	2. former daily smoker	1768
34	5. Ja 5	female	9 or less	39: 17-39	1	alive	1	0	8035	0	good		1. 1-3	1. Auditc 1-3	2. audc1-3 eltd fs	5. alm aud1 0 ard 0 acut 0 eltd	1. ever ltd smoker	1769
32	5. Ja 5	male	10-11	39: 17-39	1	alive	1	0	8035	0	good		1. 1-3	1. Auditc 1-3	2. audc1-3 eltd fs	13. alm aud1 1	1. ever ltd smoker	1770
51	5. Ja 5	male	9 or less	50: 50-64	1	alive	1	0	8035	0	good		5. abstinent	7. Abs AUD Dr	15. aab AUD Dr	14. aab aud1 1	2. former daily smoker	1771
19	5. Ja 5	male	9 or less	39: 17-39	1	alive	1	0	8035	0	excell very good		3. 5	3. Auditc 5	8. audc 4-5 cs>19		4. cs daily 20-	1772
64	5. Ja 5	male	9 or less	50: 50-64	1	deceased	1	1	7455	0	excell very good	1. HK	1. 1-3	1. Auditc 1-3	3. audc1-3 cs<20	9. alm aud1 0 ard 0 acut 0 cs<20	3. cs daily -19	1773
29	5. Ja 5	male	10-11	39: 17-39	1	alive	1	0	8035	0	fair poor		2. 4	2. Auditc 4	6. audc4-5 eltd fs		2. former daily smoker	1774
30	5. Ja 5	female	10-11	39: 17-39	1	alive	1	0	8035	0	fair poor		1. 1-3	1. Auditc 1-3	2. audc1-3 eltd fs	5. alm aud1 0 ard 0 acut 0 eltd	1. ever ltd smoker	1775
47	5. Ja 5	female	10-11	40: 40-49	1	alive	1	0	8035	0	excell very good		1. 1-3	1. Auditc 1-3	2. audc1-3 eltd fs	5. alm aud1 0 ard 0 acut 0 eltd	1. ever ltd smoker	1776
64	5. Ja 5	male	10-11	50: 50-64	1	deceased	1	1	6464	0	excell very good	1. HK	1. 1-3	1. Auditc 1-3	3. audc1-3 cs<20	9. alm aud1 0 ard 0 acut 0 cs<20	3. cs daily -19	1777
38	5. Ja 5	female	10-11	39: 17-39	1	alive	1	0	8035	0	good		1. 1-3	1. Auditc 1-3	3. audc1-3 cs<20	9. alm aud1 0 ard 0 acut 0 cs<20	3. cs daily -19	1778
45	5. Ja 5	male	10-11	40: 40-49	1	alive	1	0	8035	0	excell very good		2. 4	2. Auditc 4	6. audc4-5 eltd fs		2. former daily smoker	1779
40	5. Ja 5	female	9 or less	40: 40-49	1	alive	1	0	8035	0	excell very good		1. 1-3	1. Auditc 1-3	4. audc1-3 cs>19	13. alm aud1 1	4. cs daily 20-	1780
43	5. Ja 5	male	9 or less	40: 40-49	1	deceased	1	1	5092	0	fair poor	3. Aerodigest	1. 1-3	1. Auditc 1-3	2. audc1-3 eltd fs	7. alm aud1 0 ard 0 acut 0 fs	2. former daily smoker	1781
62	5. Ja 5	female	10-11	50: 50-64	1	alive	1	0	8035	0	fair poor		1. 1-3	1. Auditc 1-3	1. audc1-3 ns	3. alm aud1 0 ard 0 acut 0 Ges wenig ns	0. never smoker	1782
61	5. Ja 5	male	10-11	50: 50-64	1	alive	1	0	8035	0	good		2. 4	2. Auditc 4	6. audc4-5 eltd fs		2. former daily smoker	1783
50	5. Ja 5	male	9 or less	50: 50-64	1	alive	1	0	8035	0	good		6. 8-12	5. Auditc 8-12	13. audc8-12 cs		4. cs daily 20-	1784
20	5. Ja 5	female	12 or more	39: 17-39	1	alive	1	0	8035	0	excell very good		1. 1-3	1. Auditc 1-3	4. audc1-3 cs>19	11. alm aud1 0 ard 0 acut 0 cs>19	4. cs daily 20-	1785
56	5. Ja 5	male	9 or less	50: 50-64	1	deceased	1	1	7415	0	fair poor	3. Aerodigest	1. 1-3	1. Auditc 1-3	1. audc1-3 ns	3. alm aud1 0 ard 0 acut 0 Ges wenig ns	0. never smoker	1786
63	5. Ja 5	female	9 or less	50: 50-64	1	alive	1	0	8035	0	fair poor		1. 1-3	1. Auditc 1-3	1. audc1-3 ns	3. alm aud1 0 ard 0 acut 0 Ges wenig ns	0. never smoker	1787
40	5. Ja 5	female	10-11	40: 40-49	1	alive	1	0	8035	0	good		1. 1-3	1. Auditc 1-3	2. audc1-3 eltd fs	5. alm aud1 0 ard 0 acut 0 eltd	1. ever ltd smoker	1788
56	5. Ja 5	female	9 or less	50: 50-64	1	deceased	1	1	6956	0	fair poor	6. and od unbek	1. 1-3	1. Auditc 1-3	1. audc1-3 ns	3. alm aud1 0 ard 0 acut 0 Ges wenig ns	0. never smoker	1789
33	5. Ja 5	female	9 or less	39: 17-39	1	alive	1	0	8035	0	excell very good		1. 1-3	1. Auditc 1-3	4. audc1-3 cs>19	11. alm aud1 0 ard 0 acut 0 cs>19	4. cs daily 20-	1790
61	5. Ja 5	male	9 or less	50: 50-64	1	alive	1	0	8035	0	good		1. 1-3	1. Auditc 1-3	1. audc1-3 ns	1. alm aud1 0 ard 0 acut 0 Ges gut ns	0. never smoker	1791
53	5. Ja 5	male	9 or less	50: 50-64	1	alive	1	0	8035	0	good		5. abstinent	10. Abs cs>19	18. aab cs>19	12. aab aud1 0 ard 0 acut 0 cs>19	4. cs daily 20-	1792
42	5. Ja 5	female	10-11	40: 40-49	1	alive	1	0	8035	0	good		1. 1-3	1. Auditc 1-3	2. audc1-3 eltd fs	7. alm aud1 0 ard 0 acut 0 fs	2. former daily smoker	1793
32	5. Ja 5	male	9 or less	39: 17-39	1	alive	1	0	8035	0	good		4. 6-7	4. Auditc 6-7	9. audc6-7 ns eltd fs		2. former daily smoker	1794
41	5. Ja 5	male	9 or less	40: 40-49	1	alive	1	0	8035	0	good		3. 5	3. Auditc 5	6. audc4-5 eltd fs		2. former daily smoker	1795
42	5. Ja 5	female	9 or less	40: 40-49	1	alive	1	0	8035	0	excell very good		1. 1-3	1. Auditc 1-3	3. audc1-3 cs<20	9. alm aud1 0 ard 0 acut 0 cs<20	3. cs daily -19	1796
63	5. Ja 5	female	9 or less	50: 50-64	1	deceased	1	1	1216	0	fair poor	1. HK	2. 4	2. Auditc 4	6. audc4-5 eltd fs		2. former daily smoker	1797
42	5. Ja 5	male	12 or more	40: 40-49	1	alive	1	0	8035	0	good		3. 5	3. Auditc 5	6. audc4-5 eltd fs		2. former daily smoker	1798
24	5. Ja 5	female	10-11	39: 17-39	1	alive	1	0	8035	0	excell very good		1. 1-3	1. Auditc 1-3	2. audc1-3 eltd fs	17. alm aud1 0 ard 0 acut 1	1. ever ltd smoker	1799
57	5. Ja 5	female	10-11	50: 50-64	1	alive	1	0	8035	0	good		1. 1-3	1. Auditc 1-3	2. audc1-3 eltd fs	7. alm aud1 0 ard 0 acut 0 fs	2. former daily smoker	1800
26	5. Ja 5	male	9 or less	39: 17-39	1	alive	1	0	8035	0	good		4. 6-7	4. Auditc 6-7	11. audc6-7 cs>19		4. cs daily 20-	1801
47	5. Ja 5	female	10-11	40: 40-49	1	alive	1	0	8035	0	fair poor		3. 5	3. Auditc 5	8. audc 4-5 cs>19		4. cs daily 20-	1802
61	5. Ja 5	male	9 or less	50: 50-64	1	alive	1	0	8035	0	good		1. 1-3	1. Auditc 1-3	3. audc1-3 cs<20	9. alm aud1 0 ard 0 acut 0 cs<20	3. cs daily -19	1803
59	5. Ja 5	male	9 or less	50: 50-64	1	deceased	1	1	7619	0	fair poor	1. HK	2. 4	2. Auditc 4	6. audc4-5 eltd fs		2. former daily smoker	1804
55	5. Ja 5	female	10-11	50: 50-64	1	alive	1	0	8035	0	good		1. 1-3	1. Auditc 1-3	2. audc1-3 eltd fs	5. alm aud1 0 ard 0 acut 0 eltd	1. ever ltd smoker	1805
59	5. Ja 5	male	9 or less	50: 50-64	1	deceased	1	1	808	0	good	2. Krebs	1. 1-3	1. Auditc 1-3	4. audc1-3 cs>19	11. alm aud1 0 ard 0 acut 0 cs>19	4. cs daily 20-	1806
43	5. Ja 5	female	9 or less	40: 40-49	1	alive	1	0	8035	0	good		1. 1-3	1. Auditc 1-3	2. audc1-3 eltd fs	5. alm aud1 0 ard 0 acut 0 eltd	1. ever ltd smoker	1807
36	5. Ja 5	female	9 or less	39: 17-39	1	alive	1	0	8035	0	good		1. 1-3	1. Auditc 1-3	2. audc1-3 eltd fs	5. alm aud1 0 ard 0 acut 0 eltd	1. ever ltd smoker	1808
49	5. Ja 5	female	10-11	40: 40-49	1	alive	1	0	8035	0	excell very good		3. 5	3. Auditc 5	6. audc4-5 eltd fs		1. ever ltd smoker	1809
24	5. Ja 5	male	10-11	39: 17-39	1	alive	1	0	8035	0	excell very good		3. 5	3. Auditc 5	5. audc4-5 ns		0. never smoker	1810
33	5. Ja 5	female	12 or more	39: 17-39	1	alive	1	0	8035	0	excell very good		1. 1-3	1. Auditc 1-3	2. audc1-3 eltd fs	13. alm aud1 1	2. former daily smoker	1811
40	5. Ja 5	female	10-11	40: 40-49	1	alive	1	0	8035	0	good		1. 1-3	1. Auditc 1-3	3. audc1-3 cs<20	9. alm aud1 0 ard 0 acut 0 cs<20	3. cs daily -19	1812
37	5. Ja 5	female	10-11	39: 17-39	1	alive	1	0	8035	0	good		1. 1-3	1. Auditc 1-3	4. audc1-3 cs>19	11. alm aud1 0 ard 0 acut 0 cs>19	4. cs daily 20-	1813
46	5. Ja 5	female	9 or less	40: 40-49	1	alive	1	0	8035	0	good		1. 1-3	1. Auditc 1-3	4. audc1-3 cs>19	11. alm aud1 0 ard 0 acut 0 cs>19	4. cs daily 20-	1814
39	5. Ja 5	female	12 or more	39: 17-39	1	alive	1	0	8035	0	excell very good		1. 1-3	1. Auditc 1-3	2. audc1-3 eltd fs	5. alm aud1 0 ard 0 acut 0 eltd	1. ever ltd smoker	1815
42	5. Ja 5	male	12 or more	40: 40-49	1	alive	1	0	8035	0	excell very good		2. 4	2. Auditc 4	7. audc4-5 cs<20		3. cs daily -19	1816
56	5. Ja 5	male	9 or less	50: 50-64	1	deceased	1	1	4338	0	good	7. ohn TB	5. abstinent	12. Abs fs	20. aab fs	8. aab aud1 0 ard 0 acut 0 fs	2. former daily smoker	1817
46	5. Ja 5	female	9 or less	40: 40-49	1	alive	1	0	8035	0	good		1. 1-3	1. Auditc 1-3	4. audc1-3 cs>19	11. alm aud1 0 ard 0 acut 0 cs>19	4. cs daily 20-	1818
49	5. Ja 5	male	10-11	40: 40-49	1	alive	1	0	8035	0	good		2. 4	2. Auditc 4	5. audc4-5 ns		0. never smoker	1819
28	5. Ja 5	male	12 or more	39: 17-39	1	alive	1	0	8035	0	excell very good		1. 1-3	1. Auditc 1-3	1. audc1-3 ns	1. alm aud1 0 ard 0 acut 0 Ges gut ns	0. never smoker	1820
53	5. Ja 5	female	9 or less	50: 50-64	1	alive	1	0	8035	0	excell very good		1. 1-3	1. Auditc 1-3	2. audc1-3 eltd fs	5. alm aud1 0 ard 0 acut 0 eltd	1. ever ltd smoker	1821
23	5. Ja 5	female	10-11	39: 17-39	1	alive	1	0	8035	0	excell very good		1. 1-3	1. Auditc 1-3	2. audc1-3 eltd fs	7. alm aud1 0 ard 0 acut 0 fs	2. former daily smoker	1822
56	5. Ja 5	female	9 or less	50: 50-64	1	alive	1	0	8035	0	good		1. 1-3	1. Auditc 1-3	2. audc1-3 eltd fs	5. alm aud1 0 ard 0 acut 0 eltd	1. ever ltd smoker	1823
64	5. Ja 5	male	9 or less	50: 50-64	1	deceased	1	1	7352	0	excell very good	1. HK	1. 1-3	1. Auditc 1-3	2. audc1-3 eltd fs	5. alm aud1 0 ard 0 acut 0 eltd	1. ever ltd smoker	1824
28	5. Ja 5	female	12 or more	39: 17-39	1	alive	1	0	8035	0	fair poor		1. 1-3	1. Auditc 1-3	2. audc1-3 eltd fs	5. alm aud1 0 ard 0 acut 0 eltd	1. ever ltd smoker	1825
56	5. Ja 5	male	9 or less	50: 50-64	1	alive	1	0	8035	0	good		2. 4	2. Auditc 4	5. audc4-5 ns		0. never smoker	1826
59	5. Ja 5	female	9 or less	50: 50-64	1	alive	1	0	8035	0	good		1. 1-3	1. Auditc 1-3	2. audc1-3 eltd fs	7. alm aud1 0 ard 0 acut 0 fs	2. former daily smoker	1827
57	5. Ja 5	female	9 or less	50: 50-64	1	alive	1	0	8035	0	good		1. 1-3	1. Auditc 1-3	1. audc1-3 ns	1. alm aud1 0 ard 0 acut 0 Ges gut ns	0. never smoker	1828
48	5. Ja 5	male	9 or less	40: 40-49	1	alive	1	0	8035	0	good		1. 1-3	1. Auditc 1-3	4. audc1-3 cs>19	13. alm aud1 1	4. cs daily 20-	1829
48	5. Ja 5	female	9 or less	40: 40-49	1	alive	1	0	8035	0	excell very good		1. 1-3	1. Auditc 1-3	2. audc1-3 eltd fs	7. alm aud1 0 ard 0 acut 0 fs	2. former daily smoker	1830
17	5. Ja 5	male	10-11	39: 17-39	1	alive	1	0	8035	0	good		4. 6-7	4. Auditc 6-7	9. audc6-7 ns eltd fs		1. ever ltd smoker	1831
47	5. Ja 5	male	9 or less	40: 40-49	1	deceased	1	1	6433	0	excell very good	1. HK	2. 4	2. Auditc 4	8. audc 4-5 cs>19		4. cs daily 20-	1832
25	5. Ja 5	female	9 or less	39: 17-39	1	alive	1	0	8035	0	good		1. 1-3	1. Auditc 1-3	2. audc1-3 eltd fs	5. alm aud1 0 ard 0 acut 0 eltd	1. ever ltd smoker	1833
24	5. Ja 5	female	10-11	39: 17-39	1	alive	1	0	8035	0	good		1. 1-3	1. Auditc 1-3	1. audc1-3 ns	1. alm aud1 0 ard 0 acut 0 Ges gut ns	0. never smoker	1834
40	5. Ja 5	female	12 or more	40: 40-49	1	alive	1	0	8035	0	excell very good		1. 1-3	1. Auditc 1-3	4. audc1-3 cs>19	11. alm aud1 0 ard 0 acut 0 cs>19	4. cs daily 20-	1835
43	5. Ja 5	male	9 or less	40: 40-49	1	alive	1	0	8035	0	fair poor		1. 1-3	1. Auditc 1-3	3. audc1-3 cs<20	13. alm aud1 1	3. cs daily -19	1836
53	5. Ja 5	male	9 or less	50: 50-64	1	alive	1	0	8035	0	good		1. 1-3	1. Auditc 1-3	2. audc1-3 eltd fs	7. alm aud1 0 ard 0 acut 0 fs	2. former daily smoker	1837
57	5. Ja 5	male	9 or less	50: 50-64	1	alive	1	0	8035	0	excell very good		1. 1-3	1. Auditc 1-3	2. audc1-3 eltd fs	7. alm aud1 0 ard 0 acut 0 fs	2. former daily smoker	1838
29	5. Ja 5	female	10-11	39: 17-39	1	alive	1	0	8035	0	good		6. 8-12	5. Auditc 8-12	13. audc8-12 cs		4. cs daily 20-	1839
59	5. Ja 5	male	10-11	50: 50-64	1	deceased	1	1	5868	0	fair poor	2. Krebs	3. 5	3. Auditc 5	6. audc4-5 eltd fs		1. ever ltd smoker	1840
34	5. Ja 5	female	10-11	39: 17-39	1	alive	1	0	8035	0	excell very good		1. 1-3	1. Auditc 1-3	1. audc1-3 ns	1. alm aud1 0 ard 0 acut 0 Ges gut ns	0. never smoker	1841
19	5. Ja 5	female	10-11	39: 17-39	1	alive	1	0	8035	0	fair poor		1. 1-3	1. Auditc 1-3	4. audc1-3 cs>19	11. alm aud1 0 ard 0 acut 0 cs>19	4. cs daily 20-	1842
61	5. Ja 5	female	10-11	50: 50-64	1	alive	1	0	8035	0	fair poor		1. 1-3	1. Auditc 1-3	1. audc1-3 ns	3. alm aud1 0 ard 0 acut 0 Ges wenig ns	0. never smoker	1843
35	5. Ja 5	female	9 or less	39: 17-39	1	alive	1	0	8035	0	fair poor		2. 4	2. Auditc 4	8. audc 4-5 cs>19		4. cs daily 20-	1844
29	5. Ja 5	male	12 or more	39: 17-39	1	alive	1	0	8035	0	good		6. 8-12	5. Auditc 8-12	12. audc8-12 ns eltd fs		1. ever ltd smoker	1845
47	5. Ja 5	female	10-11	40: 40-49	1	alive	1	0	8035	0	good		1. 1-3	1. Auditc 1-3	4. audc1-3 cs>19	11. alm aud1 0 ard 0 acut 0 cs>19	4. cs daily 20-	1846
57	5. Ja 5	female	9 or less	50: 50-64	1	alive	1	0	8035	0	fair poor		5. abstinent	13. Abs Ges weniger	21. aab Ges weniger	4. aab aud1 0 ard 0 acut 0 Ges wenig ns	0. never smoker	1847
54	5. Ja 5	male	9 or less	50: 50-64	1	alive	1	0	8035	0	good		3. 5	3. Auditc 5	6. audc4-5 eltd fs		2. former daily smoker	1848
51	5. Ja 5	female	9 or less	50: 50-64	1	alive	1	0	8035	0	good		1. 1-3	1. Auditc 1-3	2. audc1-3 eltd fs	17. alm aud1 0 ard 0 acut 1	2. former daily smoker	1849
37	5. Ja 5	female	10-11	39: 17-39	1	alive	1	0	8035	0	excell very good		5. abstinent	6. Abs Gesh gut	14. aab Ges gut	6. aab aud1 0 ard 0 acut 0 eltd	1. ever ltd smoker	1850
26	5. Ja 5	female	10-11	39: 17-39	1	alive	1	0	8035	0	good		1. 1-3	1. Auditc 1-3	2. audc1-3 eltd fs	5. alm aud1 0 ard 0 acut 0 eltd	1. ever ltd smoker	1851
26	5. Ja 5	male	9 or less	39: 17-39	1	alive	1	0	8035	0	fair poor		5. abstinent	10. Abs cs>19	18. aab cs>19	12. aab aud1 0 ard 0 acut 0 cs>19	4. cs daily 20-	1852
49	5. Ja 5	female	9 or less	40: 40-49	1	alive	1	0	8035	0	fair poor		1. 1-3	1. Auditc 1-3	2. audc1-3 eltd fs	5. alm aud1 0 ard 0 acut 0 eltd	1. ever ltd smoker	1853
20	5. Ja 5	male	9 or less	39: 17-39	1	alive	1	0	8035	0	good		4. 6-7	4. Auditc 6-7	11. audc6-7 cs>19		4. cs daily 20-	1854
49	5. Ja 5	female	9 or less	40: 40-49	1	alive	1	0	8035	0	fair poor		1. 1-3	1. Auditc 1-3	1. audc1-3 ns	3. alm aud1 0 ard 0 acut 0 Ges wenig ns	0. never smoker	1855
56	5. Ja 5	male	10-11	50: 50-64	1	alive	1	0	8035	0	good		1. 1-3	1. Auditc 1-3	2. audc1-3 eltd fs	7. alm aud1 0 ard 0 acut 0 fs	2. former daily smoker	1856
33	5. Ja 5	male	12 or more	39: 17-39	1	alive	1	0	8035	0	excell very good		2. 4	2. Auditc 4	6. audc4-5 eltd fs		2. former daily smoker	1857
32	5. Ja 5	male	10-11	39: 17-39	1	alive	1	0	8035	0	good		1. 1-3	1. Auditc 1-3	1. audc1-3 ns	1. alm aud1 0 ard 0 acut 0 Ges gut ns	0. never smoker	1858
53	5. Ja 5	male	9 or less	50: 50-64	1	alive	1	0	8035	0	good		3. 5	3. Auditc 5	6. audc4-5 eltd fs		1. ever ltd smoker	1859
45	5. Ja 5	male	10-11	40: 40-49	1	alive	1	0	8035	0	excell very good		3. 5	3. Auditc 5	8. audc 4-5 cs>19		4. cs daily 20-	1860
56	5. Ja 5	female	9 or less	50: 50-64	1	alive	1	0	8035	0	excell very good		1. 1-3	1. Auditc 1-3	1. audc1-3 ns	1. alm aud1 0 ard 0 acut 0 Ges gut ns	0. never smoker	1861
41	5. Ja 5	female	12 or more	40: 40-49	1	alive	1	0	8035	0	excell very good		2. 4	2. Auditc 4	7. audc4-5 cs<20		3. cs daily -19	1862
39	5. Ja 5	male	10-11	39: 17-39	1	alive	1	0	8035	0	fair poor		1. 1-3	1. Auditc 1-3	2. audc1-3 eltd fs	7. alm aud1 0 ard 0 acut 0 fs	2. former daily smoker	1863
45	5. Ja 5	female	12 or more	40: 40-49	1	alive	1	0	8035	0	excell very good		1. 1-3	1. Auditc 1-3	2. audc1-3 eltd fs	7. alm aud1 0 ard 0 acut 0 fs	2. former daily smoker	1864
49	5. Ja 5	male	10-11	40: 40-49	1	alive	1	0	8035	0	good		6. 8-12	5. Auditc 8-12	12. audc8-12 ns eltd fs		1. ever ltd smoker	1865
64	5. Ja 5	male	9 or less	50: 50-64	1	deceased	1	1	940	0	good	1. HK	1. 1-3	1. Auditc 1-3	3. audc1-3 cs<20	9. alm aud1 0 ard 0 acut 0 cs<20	3. cs daily -19	1866
20	5. Ja 5	male	10-11	39: 17-39	1	alive	1	0	8035	0	excell very good		2. 4	2. Auditc 4	7. audc4-5 cs<20		3. cs daily -19	1867
59	5. Ja 5	female	10-11	50: 50-64	1	alive	1	0	8035	0	excell very good		1. 1-3	1. Auditc 1-3	2. audc1-3 eltd fs	5. alm aud1 0 ard 0 acut 0 eltd	1. ever ltd smoker	1868
59	5. Ja 5	female	9 or less	50: 50-64	1	alive	1	0	8035	0	good		1. 1-3	1. Auditc 1-3	3. audc1-3 cs<20	9. alm aud1 0 ard 0 acut 0 cs<20	3. cs daily -19	1869
58	5. Ja 5	female	9 or less	50: 50-64	1	alive	1	0	8035	0	excell very good		5. abstinent	6. Abs Gesh gut	14. aab Ges gut	2. aab aud1 0 ard 0 acut 0 Ges gut ns	0. never smoker	1870
28	5. Ja 5	female	10-11	39: 17-39	1	alive	1	0	8035	0	fair poor		1. 1-3	1. Auditc 1-3	3. audc1-3 cs<20	9. alm aud1 0 ard 0 acut 0 cs<20	3. cs daily -19	1871
33	5. Ja 5	male	10-11	39: 17-39	1	deceased	1	1	1553	0	good	4. akut	6. 8-12	5. Auditc 8-12	12. audc8-12 ns eltd fs		1. ever ltd smoker	1872
36	5. Ja 5	female	10-11	39: 17-39	1	alive	1	0	8035	0	good		2. 4	2. Auditc 4	6. audc4-5 eltd fs		1. ever ltd smoker	1873
45	5. Ja 5	male	10-11	40: 40-49	1	alive	1	0	8035	0	fair poor		1. 1-3	1. Auditc 1-3	1. audc1-3 ns	3. alm aud1 0 ard 0 acut 0 Ges wenig ns	0. never smoker	1874
49	5. Ja 5	male	9 or less	40: 40-49	1	alive	1	0	8035	0	good		2. 4	2. Auditc 4	8. audc 4-5 cs>19		4. cs daily 20-	1875
51	5. Ja 5	female	10-11	50: 50-64	1	alive	1	0	8035	0	excell very good		1. 1-3	1. Auditc 1-3	1. audc1-3 ns	1. alm aud1 0 ard 0 acut 0 Ges gut ns	0. never smoker	1876
58	5. Ja 5	male	10-11	50: 50-64	1	alive	1	0	8035	0	good		4. 6-7	4. Auditc 6-7	9. audc6-7 ns eltd fs		2. former daily smoker	1877
30	5. Ja 5	female	12 or more	39: 17-39	1	alive	1	0	8035	0	excell very good		5. abstinent	6. Abs Gesh gut	14. aab Ges gut	6. aab aud1 0 ard 0 acut 0 eltd	1. ever ltd smoker	1878
33	5. Ja 5	male	10-11	39: 17-39	1	alive	1	0	8035	0	good		3. 5	3. Auditc 5	8. audc 4-5 cs>19		4. cs daily 20-	1879
59	5. Ja 5	male	9 or less	50: 50-64	1	alive	1	0	8035	0	fair poor		5. abstinent	7. Abs AUD Dr	15. aab AUD Dr	14. aab aud1 1	2. former daily smoker	1880
57	5. Ja 5	female	9 or less	50: 50-64	1	alive	1	0	8035	0	good		5. abstinent	6. Abs Gesh gut	14. aab Ges gut	6. aab aud1 0 ard 0 acut 0 eltd	1. ever ltd smoker	1881
24	5. Ja 5	female	12 or more	39: 17-39	1	alive	1	0	8035	0	good		1. 1-3	1. Auditc 1-3	1. audc1-3 ns	1. alm aud1 0 ard 0 acut 0 Ges gut ns	0. never smoker	1882
60	5. Ja 5	female	9 or less	50: 50-64	1	deceased	1	1	5284	0	good	2. Krebs	1. 1-3	1. Auditc 1-3	3. audc1-3 cs<20	9. alm aud1 0 ard 0 acut 0 cs<20	3. cs daily -19	1883
39	5. Ja 5	female	10-11	39: 17-39	1	deceased	1	1	4954	0	excell very good	1. HK	1. 1-3	1. Auditc 1-3	2. audc1-3 eltd fs	5. alm aud1 0 ard 0 acut 0 eltd	1. ever ltd smoker	1884
18	5. Ja 5	female	9 or less	39: 17-39	1	alive	1	0	8035	0	good		1. 1-3	1. Auditc 1-3	4. audc1-3 cs>19	11. alm aud1 0 ard 0 acut 0 cs>19	4. cs daily 20-	1885
51	5. Ja 5	female	10-11	50: 50-64	1	alive	1	0	8035	0	fair poor		1. 1-3	1. Auditc 1-3	1. audc1-3 ns	3. alm aud1 0 ard 0 acut 0 Ges wenig ns	0. never smoker	1886
40	5. Ja 5	female	10-11	40: 40-49	1	alive	1	0	8035	0	good		1. 1-3	1. Auditc 1-3	1. audc1-3 ns	1. alm aud1 0 ard 0 acut 0 Ges gut ns	0. never smoker	1887
33	5. Ja 5	male	12 or more	39: 17-39	1	alive	1	0	8035	0	good		2. 4	2. Auditc 4	8. audc 4-5 cs>19		4. cs daily 20-	1888
30	5. Ja 5	female	12 or more	39: 17-39	1	alive	1	0	8035	0	excell very good		2. 4	2. Auditc 4	7. audc4-5 cs<20		3. cs daily -19	1889
35	5. Ja 5	male	10-11	39: 17-39	1	alive	1	0	8035	0	fair poor		2. 4	2. Auditc 4	6. audc4-5 eltd fs		2. former daily smoker	1890
32	5. Ja 5	male	10-11	39: 17-39	1	alive	1	0	8035	0	excell very good		2. 4	2. Auditc 4	6. audc4-5 eltd fs		1. ever ltd smoker	1891
52	5. Ja 5	male	10-11	50: 50-64	1	deceased	1	1	4434	0	excell very good	1. HK	1. 1-3	1. Auditc 1-3	2. audc1-3 eltd fs	7. alm aud1 0 ard 0 acut 0 fs	2. former daily smoker	1892
64	5. Ja 5	male	9 or less	50: 50-64	1	deceased	1	1	7200	0	good	1. HK	2. 4	2. Auditc 4	8. audc 4-5 cs>19		4. cs daily 20-	1893
48	5. Ja 5	male	10-11	40: 40-49	1	deceased	1	1	4511	0	excell very good	1. HK	1. 1-3	1. Auditc 1-3	2. audc1-3 eltd fs	7. alm aud1 0 ard 0 acut 0 fs	2. former daily smoker	1894
20	5. Ja 5	female	12 or more	39: 17-39	1	alive	1	0	8035	0	good		1. 1-3	1. Auditc 1-3	2. audc1-3 eltd fs	5. alm aud1 0 ard 0 acut 0 eltd	1. ever ltd smoker	1895
64	5. Ja 5	female	9 or less	50: 50-64	1	alive	1	0	8035	0	good		5. abstinent	6. Abs Gesh gut	14. aab Ges gut	2. aab aud1 0 ard 0 acut 0 Ges gut ns	0. never smoker	1896
20	5. Ja 5	male	10-11	39: 17-39	1	alive	1	0	8035	0	excell very good		1. 1-3	1. Auditc 1-3	4. audc1-3 cs>19	13. alm aud1 1	4. cs daily 20-	1897
35	5. Ja 5	male	10-11	39: 17-39	1	alive	1	0	8035	0	excell very good		1. 1-3	1. Auditc 1-3	2. audc1-3 eltd fs	5. alm aud1 0 ard 0 acut 0 eltd	1. ever ltd smoker	1898
44	5. Ja 5	male	10-11	40: 40-49	1	alive	1	0	8035	0	good		1. 1-3	1. Auditc 1-3	2. audc1-3 eltd fs	7. alm aud1 0 ard 0 acut 0 fs	2. former daily smoker	1899
63	5. Ja 5	female	9 or less	50: 50-64	1	deceased	1	1	2385	0	fair poor	2. Krebs	1. 1-3	1. Auditc 1-3	2. audc1-3 eltd fs	5. alm aud1 0 ard 0 acut 0 eltd	1. ever ltd smoker	1900
48	5. Ja 5	female	10-11	40: 40-49	1	alive	1	0	8035	0	good		1. 1-3	1. Auditc 1-3	2. audc1-3 eltd fs	7. alm aud1 0 ard 0 acut 0 fs	2. former daily smoker	1901
19	5. Ja 5	female	12 or more	39: 17-39	1	alive	1	0	8035	0	good		1. 1-3	1. Auditc 1-3	2. audc1-3 eltd fs	5. alm aud1 0 ard 0 acut 0 eltd	1. ever ltd smoker	1902
38	5. Ja 5	male	9 or less	39: 17-39	1	alive	1	0	8035	0	excell very good		3. 5	3. Auditc 5	8. audc 4-5 cs>19		4. cs daily 20-	1903
42	5. Ja 5	female	12 or more	40: 40-49	1	alive	1	0	8035	0	excell very good		1. 1-3	1. Auditc 1-3	2. audc1-3 eltd fs	7. alm aud1 0 ard 0 acut 0 fs	2. former daily smoker	1904
51	5. Ja 5	male	10-11	50: 50-64	1	alive	1	0	8035	0	excell very good		3. 5	3. Auditc 5	8. audc 4-5 cs>19		4. cs daily 20-	1905
34	5. Ja 5	female	9 or less	39: 17-39	1	alive	1	0	8035	0	good		1. 1-3	1. Auditc 1-3	3. audc1-3 cs<20	9. alm aud1 0 ard 0 acut 0 cs<20	3. cs daily -19	1906
39	5. Ja 5	female	9 or less	39: 17-39	1	alive	1	0	8035	0	fair poor		1. 1-3	1. Auditc 1-3	4. audc1-3 cs>19	11. alm aud1 0 ard 0 acut 0 cs>19	4. cs daily 20-	1907
40	5. Ja 5	male	10-11	40: 40-49	1	alive	1	0	8035	0	excell very good		2. 4	2. Auditc 4	8. audc 4-5 cs>19		4. cs daily 20-	1908
55	5. Ja 5	female	12 or more	50: 50-64	1	alive	1	0	8035	0	good		1. 1-3	1. Auditc 1-3	2. audc1-3 eltd fs	5. alm aud1 0 ard 0 acut 0 eltd	1. ever ltd smoker	1909
53	5. Ja 5	female	12 or more	50: 50-64	1	alive	1	0	8035	0	excell very good		2. 4	2. Auditc 4	6. audc4-5 eltd fs		2. former daily smoker	1910
61	5. Ja 5	male	9 or less	50: 50-64	1	deceased	1	1	851	0	good	2. Krebs	3. 5	3. Auditc 5	7. audc4-5 cs<20		3. cs daily -19	1911
25	5. Ja 5	female	10-11	39: 17-39	1	alive	1	0	8035	0	excell very good		5. abstinent	12. Abs fs	20. aab fs	8. aab aud1 0 ard 0 acut 0 fs	2. former daily smoker	1912
32	5. Ja 5	female	10-11	39: 17-39	1	alive	1	0	8035	0	good		1. 1-3	1. Auditc 1-3	1. audc1-3 ns	1. alm aud1 0 ard 0 acut 0 Ges gut ns	0. never smoker	1913
58	5. Ja 5	male	9 or less	50: 50-64	1	alive	1	0	8035	0	good		5. abstinent	6. Abs Gesh gut	14. aab Ges gut	2. aab aud1 0 ard 0 acut 0 Ges gut ns	0. never smoker	1914
24	5. Ja 5	female	9 or less	39: 17-39	1	alive	1	0	8035	0	good		3. 5	3. Auditc 5	7. audc4-5 cs<20		3. cs daily -19	1915
60	5. Ja 5	female	10-11	50: 50-64	1	alive	1	0	8035	0	good		1. 1-3	1. Auditc 1-3	3. audc1-3 cs<20	9. alm aud1 0 ard 0 acut 0 cs<20	3. cs daily -19	1916
46	5. Ja 5	female	9 or less	40: 40-49	1	deceased	1	1	2932	0	good	2. Krebs	1. 1-3	1. Auditc 1-3	1. audc1-3 ns	1. alm aud1 0 ard 0 acut 0 Ges gut ns	0. never smoker	1917
28	5. Ja 5	female	12 or more	39: 17-39	1	alive	1	0	8035	0	good		1. 1-3	1. Auditc 1-3	2. audc1-3 eltd fs	5. alm aud1 0 ard 0 acut 0 eltd	1. ever ltd smoker	1918
41	5. Ja 5	male	9 or less	40: 40-49	1	alive	1	0	8035	0	good		1. 1-3	1. Auditc 1-3	4. audc1-3 cs>19	11. alm aud1 0 ard 0 acut 0 cs>19	4. cs daily 20-	1919
33	5. Ja 5	male	9 or less	39: 17-39	1	alive	1	0	8035	0	excell very good		1. 1-3	1. Auditc 1-3	2. audc1-3 eltd fs	15. alm aud1 0 ard 1	1. ever ltd smoker	1920
24	5. Ja 5	male	9 or less	39: 17-39	1	alive	1	0	8035	0	excell very good		1. 1-3	1. Auditc 1-3	4. audc1-3 cs>19	13. alm aud1 1	4. cs daily 20-	1921
27	5. Ja 5	female	9 or less	39: 17-39	1	alive	1	0	8035	0	fair poor		1. 1-3	1. Auditc 1-3	4. audc1-3 cs>19	11. alm aud1 0 ard 0 acut 0 cs>19	4. cs daily 20-	1922
26	5. Ja 5	female	12 or more	39: 17-39	1	alive	1	0	8035	0	excell very good		1. 1-3	1. Auditc 1-3	2. audc1-3 eltd fs	5. alm aud1 0 ard 0 acut 0 eltd	1. ever ltd smoker	1923
30	5. Ja 5	female	9 or less	39: 17-39	1	alive	1	0	8035	0	excell very good		1. 1-3	1. Auditc 1-3	3. audc1-3 cs<20	9. alm aud1 0 ard 0 acut 0 cs<20	3. cs daily -19	1924
42	5. Ja 5	female	9 or less	40: 40-49	1	alive	1	0	8035	0	excell very good		1. 1-3	1. Auditc 1-3	2. audc1-3 eltd fs	7. alm aud1 0 ard 0 acut 0 fs	2. former daily smoker	1925
42	5. Ja 5	male	10-11	40: 40-49	1	alive	1	0	8035	0	good		2. 4	2. Auditc 4	5. audc4-5 ns		0. never smoker	1926
55	5. Ja 5	male	10-11	50: 50-64	1	alive	1	0	8035	0	good		1. 1-3	1. Auditc 1-3	4. audc1-3 cs>19	11. alm aud1 0 ard 0 acut 0 cs>19	4. cs daily 20-	1927
54	5. Ja 5	female	10-11	50: 50-64	1	deceased	1	1	2267	0	excell very good	2. Krebs	1. 1-3	1. Auditc 1-3	1. audc1-3 ns	13. alm aud1 1	0. never smoker	1928
42	5. Ja 5	female	10-11	40: 40-49	1	alive	1	0	8035	0	good		5. abstinent	6. Abs Gesh gut	14. aab Ges gut	6. aab aud1 0 ard 0 acut 0 eltd	1. ever ltd smoker	1929
52	5. Ja 5	female	9 or less	50: 50-64	1	alive	1	0	8035	0	excell very good		1. 1-3	1. Auditc 1-3	1. audc1-3 ns	1. alm aud1 0 ard 0 acut 0 Ges gut ns	0. never smoker	1930
32	5. Ja 5	female	10-11	39: 17-39	1	alive	1	0	8035	0	good		1. 1-3	1. Auditc 1-3	3. audc1-3 cs<20	9. alm aud1 0 ard 0 acut 0 cs<20	3. cs daily -19	1931
30	5. Ja 5	male	10-11	39: 17-39	1	alive	1	0	8035	0	good		2. 4	2. Auditc 4	8. audc 4-5 cs>19		4. cs daily 20-	1932
43	5. Ja 5	female	10-11	40: 40-49	1	alive	1	0	8035	0	good		1. 1-3	1. Auditc 1-3	3. audc1-3 cs<20	9. alm aud1 0 ard 0 acut 0 cs<20	3. cs daily -19	1933
20	5. Ja 5	male	9 or less	39: 17-39	1	alive	1	0	8035	0	good		3. 5	3. Auditc 5	6. audc4-5 eltd fs		1. ever ltd smoker	1934
34	5. Ja 5	male	10-11	39: 17-39	1	alive	1	0	8035	0	excell very good		1. 1-3	1. Auditc 1-3	2. audc1-3 eltd fs	7. alm aud1 0 ard 0 acut 0 fs	2. former daily smoker	1935
42	5. Ja 5	male	10-11	40: 40-49	1	alive	1	0	8035	0	excell very good		3. 5	3. Auditc 5	6. audc4-5 eltd fs		2. former daily smoker	1936
35	5. Ja 5	male	10-11	39: 17-39	1	alive	1	0	8035	0	good		1. 1-3	1. Auditc 1-3	2. audc1-3 eltd fs	13. alm aud1 1	1. ever ltd smoker	1937
25	5. Ja 5	male	12 or more	39: 17-39	1	alive	1	0	8035	0	good		1. 1-3	1. Auditc 1-3	1. audc1-3 ns	1. alm aud1 0 ard 0 acut 0 Ges gut ns	0. never smoker	1938
48	5. Ja 5	female	10-11	40: 40-49	1	alive	1	0	8035	0	excell very good		1. 1-3	1. Auditc 1-3	3. audc1-3 cs<20	9. alm aud1 0 ard 0 acut 0 cs<20	3. cs daily -19	1939
39	5. Ja 5	male	9 or less	39: 17-39	1	alive	1	0	8035	0	excell very good		1. 1-3	1. Auditc 1-3	4. audc1-3 cs>19	13. alm aud1 1	4. cs daily 20-	1940
33	5. Ja 5	male	10-11	39: 17-39	1	alive	1	0	8035	0	good		2. 4	2. Auditc 4	7. audc4-5 cs<20		3. cs daily -19	1941
37	5. Ja 5	male	9 or less	39: 17-39	1	alive	1	0	8035	0	excell very good		6. 8-12	5. Auditc 8-12	13. audc8-12 cs		4. cs daily 20-	1942
56	5. Ja 5	female	9 or less	50: 50-64	1	deceased	1	1	5745	0	good	1. HK	1. 1-3	1. Auditc 1-3	2. audc1-3 eltd fs	5. alm aud1 0 ard 0 acut 0 eltd	1. ever ltd smoker	1943
30	5. Ja 5	male	9 or less	39: 17-39	1	alive	1	0	8035	0	excell very good		2. 4	2. Auditc 4	8. audc 4-5 cs>19		4. cs daily 20-	1944
47	5. Ja 5	female	12 or more	40: 40-49	1	alive	1	0	8035	0	excell very good		2. 4	2. Auditc 4	6. audc4-5 eltd fs		2. former daily smoker	1945
63	5. Ja 5	female	9 or less	50: 50-64	1	alive	1	0	8035	0	good		5. abstinent	6. Abs Gesh gut	14. aab Ges gut	6. aab aud1 0 ard 0 acut 0 eltd	1. ever ltd smoker	1946
49	5. Ja 5	female	9 or less	40: 40-49	1	alive	1	0	8035	0	good		5. abstinent	6. Abs Gesh gut	14. aab Ges gut	2. aab aud1 0 ard 0 acut 0 Ges gut ns	0. never smoker	1947
55	5. Ja 5	male	12 or more	50: 50-64	1	alive	1	0	8035	0	good		3. 5	3. Auditc 5	8. audc 4-5 cs>19		4. cs daily 20-	1948
61	5. Ja 5	male	9 or less	50: 50-64	1	deceased	1	1	4409	0	fair poor	1. HK	1. 1-3	1. Auditc 1-3	2. audc1-3 eltd fs	7. alm aud1 0 ard 0 acut 0 fs	2. former daily smoker	1949
31	5. Ja 5	female	10-11	39: 17-39	1	alive	1	0	8035	0	excell very good		2. 4	2. Auditc 4	8. audc 4-5 cs>19		4. cs daily 20-	1950
28	5. Ja 5	female	10-11	39: 17-39	1	alive	1	0	8035	0	excell very good		1. 1-3	1. Auditc 1-3	2. audc1-3 eltd fs	5. alm aud1 0 ard 0 acut 0 eltd	1. ever ltd smoker	1951
57	5. Ja 5	male	9 or less	50: 50-64	1	alive	1	0	8035	0	good		1. 1-3	1. Auditc 1-3	4. audc1-3 cs>19	17. alm aud1 0 ard 0 acut 1	4. cs daily 20-	1952
56	5. Ja 5	female	10-11	50: 50-64	1	alive	1	0	8035	0	excell very good		1. 1-3	1. Auditc 1-3	1. audc1-3 ns	1. alm aud1 0 ard 0 acut 0 Ges gut ns	0. never smoker	1953
33	5. Ja 5	female	9 or less	39: 17-39	1	alive	1	0	8035	0	good		1. 1-3	1. Auditc 1-3	4. audc1-3 cs>19	11. alm aud1 0 ard 0 acut 0 cs>19	4. cs daily 20-	1954
58	1. Nein 1	female	9 or less	50: 50-64	1	deceased	1	1	5396	0	good	2. Krebs	5. abstinent	6. Abs Gesh gut	14. aab Ges gut	2. aab aud1 0 ard 0 acut 0 Ges gut ns	0. never smoker	1955
53	5. Ja 5	female	9 or less	50: 50-64	1	alive	1	0	8035	0	good		3. 5	3. Auditc 5	7. audc4-5 cs<20		3. cs daily -19	1956
37	5. Ja 5	female	9 or less	39: 17-39	1	alive	1	0	8035	0	excell very good		1. 1-3	1. Auditc 1-3	2. audc1-3 eltd fs	7. alm aud1 0 ard 0 acut 0 fs	2. former daily smoker	1957
20	5. Ja 5	male	9 or less	39: 17-39	1	alive	1	0	8035	0	excell very good		5. abstinent	6. Abs Gesh gut	14. aab Ges gut	6. aab aud1 0 ard 0 acut 0 eltd	1. ever ltd smoker	1958
42	5. Ja 5	male	9 or less	40: 40-49	1	deceased	1	1	2842	0	good	2. Krebs	4. 6-7	4. Auditc 6-7	11. audc6-7 cs>19		4. cs daily 20-	1959
31	5. Ja 5	female	10-11	39: 17-39	1	alive	1	0	8035	0	good		1. 1-3	1. Auditc 1-3	3. audc1-3 cs<20	9. alm aud1 0 ard 0 acut 0 cs<20	3. cs daily -19	1960
59	5. Ja 5	male	10-11	50: 50-64	1	alive	1	0	8035	0	good		2. 4	2. Auditc 4	6. audc4-5 eltd fs		2. former daily smoker	1961
61	5. Ja 5	female	9 or less	50: 50-64	1	alive	1	0	8035	0	fair poor		1. 1-3	1. Auditc 1-3	2. audc1-3 eltd fs	5. alm aud1 0 ard 0 acut 0 eltd	1. ever ltd smoker	1962
19	5. Ja 5	male	10-11	39: 17-39	1	alive	1	0	8035	0	good		1. 1-3	1. Auditc 1-3	3. audc1-3 cs<20	13. alm aud1 1	3. cs daily -19	1963
23	5. Ja 5	female	12 or more	39: 17-39	1	alive	1	0	8035	0	good		3. 5	3. Auditc 5	7. audc4-5 cs<20		3. cs daily -19	1964
50	5. Ja 5	male	9 or less	50: 50-64	1	alive	1	0	8035	0	good		3. 5	3. Auditc 5	8. audc 4-5 cs>19		4. cs daily 20-	1965
48	5. Ja 5	male	10-11	40: 40-49	1	alive	1	0	8035	0	excell very good		1. 1-3	1. Auditc 1-3	2. audc1-3 eltd fs	5. alm aud1 0 ard 0 acut 0 eltd	1. ever ltd smoker	1966
26	5. Ja 5	male	10-11	39: 17-39	1	alive	1	0	8035	0	fair poor		1. 1-3	1. Auditc 1-3	2. audc1-3 eltd fs	5. alm aud1 0 ard 0 acut 0 eltd	1. ever ltd smoker	1967
45	5. Ja 5	male	10-11	40: 40-49	1	alive	1	0	8035	0	excell very good		3. 5	3. Auditc 5	7. audc4-5 cs<20		3. cs daily -19	1968
33	5. Ja 5	female	9 or less	39: 17-39	1	deceased	1	1	690	0	good	1. HK	1. 1-3	1. Auditc 1-3	4. audc1-3 cs>19	13. alm aud1 1	4. cs daily 20-	1969
47	5. Ja 5	female	9 or less	40: 40-49	1	alive	1	0	8035	0	good		5. abstinent	10. Abs cs>19	18. aab cs>19	12. aab aud1 0 ard 0 acut 0 cs>19	4. cs daily 20-	1970
34	5. Ja 5	male	10-11	39: 17-39	1	alive	1	0	8035	0	excell very good		5. abstinent	7. Abs AUD Dr	15. aab AUD Dr	14. aab aud1 1	3. cs daily -19	1971
24	5. Ja 5	female	9 or less	39: 17-39	1	alive	1	0	8035	0	good		1. 1-3	1. Auditc 1-3	3. audc1-3 cs<20	17. alm aud1 0 ard 0 acut 1	3. cs daily -19	1972
29	5. Ja 5	male	9 or less	39: 17-39	1	alive	1	0	8035	0	fair poor		1. 1-3	1. Auditc 1-3	1. audc1-3 ns	3. alm aud1 0 ard 0 acut 0 Ges wenig ns	0. never smoker	1973
58	5. Ja 5	female	9 or less	50: 50-64	1	alive	1	0	8035	0	fair poor		1. 1-3	1. Auditc 1-3	2. audc1-3 eltd fs	5. alm aud1 0 ard 0 acut 0 eltd	1. ever ltd smoker	1974
32	5. Ja 5	male	10-11	39: 17-39	1	alive	1	0	8035	0	excell very good		2. 4	2. Auditc 4	5. audc4-5 ns		0. never smoker	1975
36	5. Ja 5	male	9 or less	39: 17-39	1	alive	1	0	8035	0	excell very good		1. 1-3	1. Auditc 1-3	2. audc1-3 eltd fs	13. alm aud1 1	2. former daily smoker	1976
25	1. Nein 1	female	12 or more	39: 17-39	1	alive	1	0	8035	0	good		5. abstinent	6. Abs Gesh gut	14. aab Ges gut	2. aab aud1 0 ard 0 acut 0 Ges gut ns	0. never smoker	1977
23	5. Ja 5	male	9 or less	39: 17-39	1	alive	1	0	8035	0	good		1. 1-3	1. Auditc 1-3	4. audc1-3 cs>19	17. alm aud1 0 ard 0 acut 1	4. cs daily 20-	1978
56	5. Ja 5	female	9 or less	50: 50-64	1	alive	1	0	8035	0	fair poor		1. 1-3	1. Auditc 1-3	2. audc1-3 eltd fs	7. alm aud1 0 ard 0 acut 0 fs	2. former daily smoker	1979
58	5. Ja 5	male	9 or less	50: 50-64	1	deceased	1	1	4380	0	good	4. akut	5. abstinent	6. Abs Gesh gut	14. aab Ges gut	2. aab aud1 0 ard 0 acut 0 Ges gut ns	0. never smoker	1980
23	5. Ja 5	male	12 or more	39: 17-39	1	alive	1	0	8035	0	excell very good		2. 4	2. Auditc 4	7. audc4-5 cs<20		3. cs daily -19	1981
34	5. Ja 5	male	10-11	39: 17-39	1	alive	1	0	8035	0	good		4. 6-7	4. Auditc 6-7	11. audc6-7 cs>19		4. cs daily 20-	1982
49	5. Ja 5	female	10-11	40: 40-49	1	alive	1	0	8035	0	good		2. 4	2. Auditc 4	5. audc4-5 ns		0. never smoker	1983
50	5. Ja 5	female	10-11	50: 50-64	1	alive	1	0	8035	0	good		1. 1-3	1. Auditc 1-3	2. audc1-3 eltd fs	5. alm aud1 0 ard 0 acut 0 eltd	1. ever ltd smoker	1984
46	5. Ja 5	female	10-11	40: 40-49	1	alive	1	0	8035	0	excell very good		1. 1-3	1. Auditc 1-3	2. audc1-3 eltd fs	7. alm aud1 0 ard 0 acut 0 fs	2. former daily smoker	1985
42	5. Ja 5	female	9 or less	40: 40-49	1	deceased	1	1	6521	0	excell very good	2. Krebs	1. 1-3	1. Auditc 1-3	4. audc1-3 cs>19	11. alm aud1 0 ard 0 acut 0 cs>19	4. cs daily 20-	1986
42	5. Ja 5	male	10-11	40: 40-49	1	deceased	1	1	2366	0	good	3. Aerodigest	2. 4	2. Auditc 4	8. audc 4-5 cs>19		4. cs daily 20-	1987
36	5. Ja 5	male	9 or less	39: 17-39	1	deceased	1	1	5683	0	fair poor	2. Krebs	2. 4	2. Auditc 4	8. audc 4-5 cs>19		4. cs daily 20-	1988
41	5. Ja 5	male	10-11	40: 40-49	1	alive	1	0	8035	0	good		3. 5	3. Auditc 5	6. audc4-5 eltd fs		1. ever ltd smoker	1989
32	5. Ja 5	female	9 or less	39: 17-39	1	alive	1	0	8035	0	good		1. 1-3	1. Auditc 1-3	4. audc1-3 cs>19	11. alm aud1 0 ard 0 acut 0 cs>19	4. cs daily 20-	1990
51	5. Ja 5	female	9 or less	50: 50-64	1	alive	1	0	8035	0	excell very good		4. 6-7	4. Auditc 6-7	11. audc6-7 cs>19		4. cs daily 20-	1991
55	5. Ja 5	female	9 or less	50: 50-64	1	alive	1	0	8035	0	good		1. 1-3	1. Auditc 1-3	2. audc1-3 eltd fs	5. alm aud1 0 ard 0 acut 0 eltd	1. ever ltd smoker	1992
41	5. Ja 5	female	12 or more	40: 40-49	1	alive	1	0	8035	0	good		1. 1-3	1. Auditc 1-3	2. audc1-3 eltd fs	5. alm aud1 0 ard 0 acut 0 eltd	1. ever ltd smoker	1993
43	5. Ja 5	male	9 or less	40: 40-49	1	deceased	1	1	7412	0	good	2. Krebs	3. 5	3. Auditc 5	6. audc4-5 eltd fs		1. ever ltd smoker	1994
50	5. Ja 5	male	10-11	50: 50-64	1	alive	1	0	8035	0	good		1. 1-3	1. Auditc 1-3	4. audc1-3 cs>19	11. alm aud1 0 ard 0 acut 0 cs>19	4. cs daily 20-	1995
55	5. Ja 5	female	12 or more	50: 50-64	1	alive	1	0	8035	0	good		3. 5	3. Auditc 5	6. audc4-5 eltd fs		2. former daily smoker	1996
44	5. Ja 5	male	9 or less	40: 40-49	1	alive	1	0	8035	0	good		1. 1-3	1. Auditc 1-3	2. audc1-3 eltd fs	15. alm aud1 0 ard 1	2. former daily smoker	1997
47	5. Ja 5	female	9 or less	40: 40-49	1	deceased	1	1	5012	0	good	2. Krebs	3. 5	3. Auditc 5	8. audc 4-5 cs>19		4. cs daily 20-	1998
32	5. Ja 5	female	10-11	39: 17-39	1	alive	1	0	8035	0	good		2. 4	2. Auditc 4	6. audc4-5 eltd fs		2. former daily smoker	1999
42	5. Ja 5	female	10-11	40: 40-49	1	alive	1	0	8035	0	good		1. 1-3	1. Auditc 1-3	2. audc1-3 eltd fs	7. alm aud1 0 ard 0 acut 0 fs	2. former daily smoker	2000
[truncated: 2,028 more rows]
